# Supplementary material for: Genomic and transcriptomic analyses of Heteropoda venatoria reveal the expansion of P450 family for starvation resistance in spiders
Source: Gigascience. 2025 Mar 21;14:giaf019. doi: 10.1093/gigascience/giaf019 (PMC11927401; doi:10.1093/gigascience/giaf019)
Supplement: giaf019_Supplemental_File [file giaf019_supplemental_file.zip]

Archive with 23 entries (23 files):
- FigureS10_revision2.pdf
- FigureS11_revision2.pdf
- FigureS12_revision2.pdf
- FigureS13_revision2.pdf
- FigureS14_revision2.pdf
- FigureS15_revision2.pdf
- FigureS1_revision1.pdf
- FigureS2_revision2.pdf
- FigureS3.pdf
- FigureS4_revision2.pdf
- FigureS5_revision2.pdf
- FigureS6_revision2.pdf
- FigureS7_revision2.pdf
- FigureS8_revision2.pdf
- FigureS9_revision2.pdf
- Supplementary_Table_S1.xlsx
- Supplementary_Table_S2.xlsx
- Supplementary_Table_S3.xlsx
- Supplementary_Table_S4.xlsx
- Supplementary_Table_S5_revision2.xlsx
- Supplementary_Table_S6_revisioin1.xlsx
- Supplementary_Table_S7_revisioin1.xlsx
- Supplementary_Table_S8_revisioin2.xlsx
