# Supplementary material for: Genomic and transcriptomic analyses of Heteropoda venatoria reveal the expansion of P450 family for starvation resistance in spiders
Source: Gigascience. 2025 Mar 21;14:giaf019. doi: 10.1093/gigascience/giaf019 (PMC11927401; doi:10.1093/gigascience/giaf019)
Supplement: giaf019_Supplemental_File [file giaf019_supplemental_file.zip › Supplementary_Table_S1.xlsx]

## Sheet: Sheet1
Functional enrichment of expanded family genes
ID	Description	GeneRatio	BgRatio	pvalue	p.adjust	qvalue	geneID	Count
ko00199	Cytochrome P450 [BR:ko00199]	40/354	53/9065	2.74238e-46	3.70222e-44	2.36711e-44	Hven04G06240/Hven04G06300/Hven04G06310/Hven04G06330/Hven04G06360/Hven04G06370/Hven04G06380/Hven04G06390/Hven04G06410/Hven04G06430/Hven04G06450/Hven04G06490/Hven04G06500/Hven04G06530/Hven04G06610/Hven20G04780/Hven20G08110/Hven20G08120/Hven20G08130/Hven20G08150/Hven20G08370/Hven11G11320/Hven11G11350/Hven11G11360/Hven11G11390/Hven16G11350/Hven16G11370/Hven16G11420/Hven16G11430/Hven16G11440/Hven16G11…	40
ko05204	Chemical carcinogenesis - DNA adducts	35/354	49/9065	3.96041e-39	2.67328e-37	1.70923e-37	Hven04G06240/Hven04G06300/Hven04G06310/Hven04G06330/Hven04G06360/Hven04G06370/Hven04G06380/Hven04G06390/Hven04G06410/Hven04G06430/Hven04G06450/Hven04G06490/Hven04G06500/Hven04G06530/Hven04G06610/Hven10G01090/Hven10G01100/Hven10G01110/Hven10G01120/Hven10G01130/Hven10G01140/Hven10G01150/Hven10G01160/Hven10G01170/Hven11G00400/Hven11G00420/Hven11G00430/Hven11G00440/Hven11G00570/Hven04G06270/Hven04G06…	35
ko00140	Steroid hormone biosynthesis	29/354	37/9065	1.34456e-34	6.0505e-33	3.86855e-33	Hven04G06240/Hven04G06300/Hven04G06310/Hven04G06330/Hven04G06360/Hven04G06370/Hven04G06380/Hven04G06390/Hven04G06410/Hven04G06430/Hven04G06450/Hven04G06490/Hven04G06500/Hven04G06530/Hven04G06610/Hven11G00290/Hven11G00320/Hven11G00580/Hven11G01770/Hven11G01780/Hven11G01800/Hven11G01810/Hven11G01820/Hven04G06270/Hven04G06420/Hven04G06440/Hven04G06460/Hven04G06560/Hven04G06600	29
ko00260	Glycine, serine and threonine metabolism	38/354	121/9065	9.10911e-25	3.07432e-23	1.96565e-23	Hven06G04370/Hven06G04380/Hven06G04390/Hven06G04400/Hven06G04410/Hven06G04420/Hven06G04430/Hven06G04440/Hven06G04460/Hven06G04470/Hven06G04480/Hven13G03360/Hven13G03500/Hven13G03510/Hven13G03530/Hven13G03540/Hven13G03550/Hven13G03630/Hven13G03640/Hven13G03670/Hven13G03700/Hven13G03710/Hven13G03740/Hven13G03780/Hven13G03810/Hven13G06840/Hven13G06850/Hven13G06860/Hven13G06900/Hven13G08460/Hven13G08…	38
ko00830	Retinol metabolism	21/354	31/9065	4.60433e-23	1.24317e-21	7.94853e-22	Hven04G06240/Hven04G06300/Hven04G06310/Hven04G06330/Hven04G06360/Hven04G06370/Hven04G06380/Hven04G06390/Hven04G06410/Hven04G06430/Hven04G06450/Hven04G06490/Hven04G06500/Hven04G06530/Hven04G06610/Hven04G06270/Hven04G06420/Hven04G06440/Hven04G06460/Hven04G06560/Hven04G06600	21
ko05207	Chemical carcinogenesis - receptor activation	35/354	111/9065	6.0318e-23	1.35715e-21	8.67732e-22	Hven04G06240/Hven04G06300/Hven04G06310/Hven04G06330/Hven04G06360/Hven04G06370/Hven04G06380/Hven04G06390/Hven04G06410/Hven04G06430/Hven04G06450/Hven04G06490/Hven04G06500/Hven04G06530/Hven04G06610/Hven10G01090/Hven10G01100/Hven10G01110/Hven10G01120/Hven10G01130/Hven10G01140/Hven10G01150/Hven10G01160/Hven10G01170/Hven11G00400/Hven11G00420/Hven11G00430/Hven11G00440/Hven11G00570/Hven04G06270/Hven04G06…	35
ko00591	Linoleic acid metabolism	21/354	34/9065	8.65289e-22	1.66877e-20	1.06697e-20	Hven04G06240/Hven04G06300/Hven04G06310/Hven04G06330/Hven04G06360/Hven04G06370/Hven04G06380/Hven04G06390/Hven04G06410/Hven04G06430/Hven04G06450/Hven04G06490/Hven04G06500/Hven04G06530/Hven04G06610/Hven04G06270/Hven04G06420/Hven04G06440/Hven04G06460/Hven04G06560/Hven04G06600	21
ko04977	Vitamin digestion and absorption	27/354	67/9065	3.50678e-21	5.9177e-20	3.78364e-20	Hven03G07520/Hven10G01780/Hven10G03120/Hven16G03290/Hven16G03300/Hven16G03310/Hven16G03330/Hven16G03350/Hven16G03370/Hven16G03380/Hven16G03390/Hven16G03400/Hven16G03410/Hven16G03420/Hven16G03430/Hven16G03490/Hven16G03520/Hven16G03540/Hven16G03560/Hven16G03570/Hven16G03580/Hven16G03590/Hven16G03600/Hven16G03610/Hven16G03640/Hven07G03530/Hven07G03540	27
ko00980	Metabolism of xenobiotics by cytochrome P450	16/354	33/9065	1.33455e-14	2.00182e-13	1.27992e-13	Hven10G01090/Hven10G01100/Hven10G01110/Hven10G01120/Hven10G01130/Hven10G01140/Hven10G01150/Hven10G01160/Hven10G01170/Hven11G00400/Hven11G00420/Hven11G00430/Hven11G00440/Hven11G00570/Hven04G06270/Hven04G06560	16
ko00380	Tryptophan metabolism	18/354	65/9065	2.70481e-11	3.31954e-10	2.12244e-10	Hven04G02490/Hven04G02500/Hven04G02520/Hven04G02540/Hven04G02570/Hven04G02580/Hven04G02600/Hven04G02610/Hven04G02620/Hven04G02630/Hven04G02640/Hven04G02660/Hven04G02670/Hven07G08400/Hven07G08410/Hven07G08420/Hven07G08430/Hven07G08450	18
ko00630	Glyoxylate and dicarboxylate metabolism	18/354	65/9065	2.70481e-11	3.31954e-10	2.12244e-10	Hven04G02490/Hven04G02500/Hven04G02520/Hven04G02540/Hven04G02570/Hven04G02580/Hven04G02600/Hven04G02610/Hven04G02620/Hven04G02630/Hven04G02640/Hven04G02660/Hven04G02670/Hven07G08400/Hven07G08410/Hven07G08420/Hven07G08430/Hven07G08450	18
ko04976	Bile secretion	15/354	47/9065	1.34427e-10	1.51231e-09	9.66932e-10	Hven11G00400/Hven11G00420/Hven11G00430/Hven11G00440/Hven11G00570/Hven08G12270/Hven08G12310/Hven08G12330/Hven08G12340/Hven08G12350/Hven08G12360/Hven08G12370/Hven08G12740/Hven04G06270/Hven04G06560	15
ko05418	Fluid shear stress and atherosclerosis	17/354	69/9065	7.27839e-10	7.55833e-09	4.83262e-09	Hven03G08570/Hven03G08590/Hven15G10080/Hven15G10100/Hven15G10280/Hven15G10290/Hven15G10300/Hven15G10320/Hven10G01090/Hven10G01100/Hven10G01110/Hven10G01120/Hven10G01130/Hven10G01140/Hven10G01150/Hven10G01160/Hven10G01170	17
ko02010	ABC transporters	12/354	32/9065	1.16599e-09	1.12435e-08	7.18882e-09	Hven08G05180/Hven08G05190/Hven07G03530/Hven07G03540/Hven08G12270/Hven08G12310/Hven08G12330/Hven08G12340/Hven08G12350/Hven08G12360/Hven08G12370/Hven08G12740	12
ko02000	Transporters [BR:ko02000]	43/354	445/9065	2.67686e-08	2.40918e-07	1.54037e-07	Hven10G01090/Hven10G01100/Hven10G01110/Hven10G01120/Hven10G01130/Hven10G01140/Hven10G01150/Hven10G01160/Hven10G01170/Hven04G03780/Hven04G03790/Hven04G03810/Hven04G03820/Hven04G03830/Hven04G03840/Hven04G03850/Hven04G03860/Hven22G01700/Hven08G05180/Hven08G05190/Hven07G03530/Hven07G03540/Hven21G05330/Hven21G05340/Hven21G05350/Hven21G05360/Hven12G03970/Hven12G04150/Hven08G12270/Hven08G12310/Hven08G12…	43
ko01523	Antifolate resistance	10/354	28/9065	5.08834e-08	4.29329e-07	2.74503e-07	Hven07G03530/Hven07G03540/Hven08G12270/Hven08G12310/Hven08G12330/Hven08G12340/Hven08G12350/Hven08G12360/Hven08G12370/Hven08G12740	10
ko04142	Lysosome	22/354	151/9065	8.31503e-08	6.60311e-07	4.22187e-07	Hven03G08570/Hven03G08590/Hven15G10080/Hven15G10100/Hven15G10280/Hven15G10290/Hven15G10300/Hven15G10320/Hven05G03260/Hven05G03270/Hven05G03290/Hven05G03300/Hven05G03330/Hven05G03340/Hven05G03350/Hven02G08220/Hven02G08240/Hven02G08250/Hven02G08270/Hven02G08280/Hven02G08290/Hven02G10900	22
ko05225	Hepatocellular carcinoma	16/354	96/9065	7.97968e-07	5.98476e-06	3.82651e-06	Hven10G01090/Hven10G01100/Hven10G01110/Hven10G01120/Hven10G01130/Hven10G01140/Hven10G01150/Hven10G01160/Hven10G01170/Hven09G04970/Hven09G05010/Hven09G05020/Hven09G05030/Hven15G09050/Hven02G14130/Hven02G14140	16
ko00982	Drug metabolism - cytochrome P450	11/354	50/9065	2.61878e-06	1.86071e-05	1.18969e-05	Hven10G01090/Hven10G01100/Hven10G01110/Hven10G01120/Hven10G01130/Hven10G01140/Hven10G01150/Hven10G01160/Hven10G01170/Hven04G06270/Hven04G06560	11
ko00983	Drug metabolism - other enzymes	11/354	57/9065	1.01194e-05	6.7094e-05	4.28983e-05	Hven10G01090/Hven10G01100/Hven10G01110/Hven10G01120/Hven10G01130/Hven10G01140/Hven10G01150/Hven10G01160/Hven10G01170/Hven04G06270/Hven04G06560	11
ko05323	Rheumatoid arthritis	8/354	29/9065	1.04368e-05	6.7094e-05	4.28983e-05	Hven03G08570/Hven03G08590/Hven15G10080/Hven15G10100/Hven15G10280/Hven15G10290/Hven15G10300/Hven15G10320	8
ko05202	Transcriptional misregulation in cancer	11/354	58/9065	1.20578e-05	7.3991e-05	4.73081e-05	Hven12G03220/Hven16G08840/Hven16G08850/Hven02G14130/Hven02G14140/Hven06G04960/Hven21G01580/Hven21G01610/Hven21G01620/Hven21G15330/Hven21G15360	11
ko00537	Glycosylphosphatidylinositol (GPI)-anchored proteins [BR:ko00537]	8/354	32/9065	2.30782e-05	0.000135459	8.66091e-05	Hven03G08570/Hven03G08590/Hven15G10080/Hven15G10100/Hven15G10280/Hven15G10290/Hven15G10300/Hven15G10320	8
ko04137	Mitophagy - animal	11/354	66/9065	4.29863e-05	0.000241798	0.0001546	Hven19G22210/Hven21G07670/Hven21G07680/Hven21G08260/Hven21G08390/Hven21G08420/Hven21G08490/Hven21G11750/Hven21G11860/Hven21G14110/Hven21G14150	11
ko00405	Phenazine biosynthesis	3/354	3/9065	5.90692e-05	0.000318974	0.000203944	Hven09G01120/Hven18G12640/Hven18G12650	3
ko01524	Platinum drug resistance	9/354	48/9065	8.29517e-05	0.000430711	0.000275386	Hven10G01090/Hven10G01100/Hven10G01110/Hven10G01120/Hven10G01130/Hven10G01140/Hven10G01150/Hven10G01160/Hven10G01170	9
ko00480	Glutathione metabolism	9/354	50/9065	0.000115667	0.000578337	0.000369775	Hven10G01090/Hven10G01100/Hven10G01110/Hven10G01120/Hven10G01130/Hven10G01140/Hven10G01150/Hven10G01160/Hven10G01170	9
ko04612	Antigen processing and presentation	8/354	40/9065	0.000128365	0.000618903	0.000395712	Hven03G08570/Hven03G08590/Hven15G10080/Hven15G10100/Hven15G10280/Hven15G10290/Hven15G10300/Hven15G10320	8
ko00512	Mucin type O-glycan biosynthesis	5/354	17/9065	0.000370408	0.00172431	0.00110249	Hven01G14840/Hven01G14910/Hven14G09820/Hven17G03160/Hven22G00620	5
ko00280	Valine, leucine and isoleucine degradation	9/354	62/9065	0.000619995	0.00269998	0.0017263	Hven02G05160/Hven02G05170/Hven02G15240/Hven02G16620/Hven09G04370/Hven09G04380/Hven09G04390/Hven09G04400/Hven09G04410	9
ko00650	Butanoate metabolism	9/354	62/9065	0.000619995	0.00269998	0.0017263	Hven02G05160/Hven02G05170/Hven02G15240/Hven02G16620/Hven09G04370/Hven09G04380/Hven09G04390/Hven09G04400/Hven09G04410	9
ko05208	Chemical carcinogenesis - reactive oxygen species	16/354	165/9065	0.000706038	0.0029786	0.00190445	Hven10G01090/Hven10G01100/Hven10G01110/Hven10G01120/Hven10G01130/Hven10G01140/Hven10G01150/Hven10G01160/Hven10G01170/Hven02G14130/Hven02G14140/Hven11G00400/Hven11G00420/Hven11G00430/Hven11G00440/Hven11G00570	16
ko00600	Sphingolipid metabolism	7/354	40/9065	0.000798602	0.00326701	0.00208885	Hven05G03260/Hven05G03270/Hven05G03290/Hven05G03300/Hven05G03330/Hven05G03340/Hven05G03350	7
ko04212	Longevity regulating pathway - worm	9/354	65/9065	0.000881498	0.00350006	0.00223786	Hven10G01090/Hven10G01100/Hven10G01110/Hven10G01120/Hven10G01130/Hven10G01140/Hven10G01150/Hven10G01160/Hven10G01170	9
ko05200	Pathways in cancer	17/354	191/9065	0.00127709	0.00492593	0.00314952	Hven10G01090/Hven10G01100/Hven10G01110/Hven10G01120/Hven10G01130/Hven10G01140/Hven10G01150/Hven10G01160/Hven10G01170/Hven02G14130/Hven02G14140/Hven06G04960/Hven21G01580/Hven21G01610/Hven21G01620/Hven21G15330/Hven21G15360	17
ko01004	Lipid biosynthesis proteins [BR:ko01004]	9/354	70/9065	0.00151131	0.00566742	0.00362362	Hven02G05160/Hven02G05170/Hven02G15240/Hven02G16620/Hven09G04370/Hven09G04380/Hven09G04390/Hven09G04400/Hven09G04410	9
ko05222	Small cell lung cancer	6/354	34/9065	0.00180822	0.00659758	0.00421833	Hven06G04960/Hven21G01580/Hven21G01610/Hven21G01620/Hven21G15330/Hven21G15360	6
ko00590	Arachidonic acid metabolism	6/354	35/9065	0.00211185	0.00750264	0.00479701	Hven12G03220/Hven16G08840/Hven16G08850/Hven21G06390/Hven21G06400/Hven21G06420	6
ko04210	Apoptosis	8/354	62/9065	0.00267431	0.00925724	0.00591886	Hven03G08570/Hven03G08590/Hven15G10080/Hven15G10100/Hven15G10280/Hven15G10290/Hven15G10300/Hven15G10320	8
ko00514	Other types of O-glycan biosynthesis	5/354	29/9065	0.0048362	0.0163222	0.010436	Hven01G14840/Hven01G14910/Hven14G09820/Hven17G03160/Hven22G00620	5
ko05205	Proteoglycans in cancer	10/354	104/9065	0.00727681	0.0239602	0.0153196	Hven03G08570/Hven03G08590/Hven15G10080/Hven15G10100/Hven15G10280/Hven15G10290/Hven15G10300/Hven15G10320/Hven02G14130/Hven02G14140	10
ko00981	Insect hormone biosynthesis	4/354	21/9065	0.00807575	0.0259578	0.0165968	Hven11G01810/Hven11G00400/Hven11G00420/Hven11G00430	4
ko03083	Polycomb repressive complex	6/354	46/9065	0.00850764	0.02671	0.0170778	Hven06G04960/Hven21G01580/Hven21G01610/Hven21G01620/Hven21G15330/Hven21G15360	6
ko05226	Gastric cancer	7/354	62/9065	0.0101291	0.0310778	0.0198704	Hven09G04970/Hven09G05010/Hven09G05020/Hven09G05030/Hven15G09050/Hven02G14130/Hven02G14140	7
ko00100	Steroid biosynthesis	2/354	5/9065	0.0140612	0.0421837	0.0269712	Hven20G08130/Hven04G06270	2
ko02024	Quorum sensing	3/354	14/9065	0.0155963	0.0457717	0.0292653	Hven09G01120/Hven18G12640/Hven18G12650	3
