# Supplementary material for: Genomic and transcriptomic analyses of Heteropoda venatoria reveal the expansion of P450 family for starvation resistance in spiders
Source: Gigascience. 2025 Mar 21;14:giaf019. doi: 10.1093/gigascience/giaf019 (PMC11927401; doi:10.1093/gigascience/giaf019)
Supplement: giaf019_Supplemental_File [file giaf019_supplemental_file.zip › Supplementary_Table_S2.xlsx]

## Sheet: Sheet1
Functional Enrichment of module genes
blue raise
ID	Description	GeneRatio	BgRatio	pvalue	p.adjust	qvalue	geneID	Count
ko01007	Amino acid related enzymes [BR:ko01007]	19/406	59/9065	4.16e-12	1.42e-09	1.3e-09	Hven16G07710/Hven17G03140/Hven15G07450/Hven21G03420/Hven15G00150/Hven12G10490/Hven19G13620/Hven04G12890/Hven06G08490/Hven21G04680/Hven05G11780/Hven10G02140/Hven03G02350/Hven06G02800/Hven04G00290/Hven11G06140/Hven21G11170/Hven16G14050/Hven07G14080	19
ko00970	Aminoacyl-tRNA biosynthesis	16/406	42/9065	1.12e-11	1.91e-09	1.74e-09	Hven16G07710/Hven17G03140/Hven15G07450/Hven21G03420/Hven15G00150/Hven12G10490/Hven19G13620/Hven06G08490/Hven21G04680/Hven05G11780/Hven10G02140/Hven03G02350/Hven06G02800/Hven04G00290/Hven11G06140/Hven21G11170	16
ko03016	Transfer RNA biogenesis [BR:ko03016]	30/406	168/9065	5.54e-11	6.32e-09	5.76e-09	Hven16G07710/Hven07G01920/Hven03G08250/Hven17G03140/Hven15G07450/Hven21G06210/Hven21G03420/Hven15G00150/Hven12G10490/Hven19G13620/Hven06G08490/Hven21G04680/Hven05G11780/Hven10G02140/Hven03G02350/Hven01G11060/Hven02G04040/Hven06G02800/Hven04G08890/Hven05G07610/Hven19G18000/Hven04G00290/Hven03G02300/Hven18G05260/Hven11G06140/Hven02G09780/Hven10G06950/Hven08G04990/Hven21G11170/Hven18G10750	30
ko02000	Transporters [BR:ko02000]	49/406	445/9065	3.28e-09	2.81e-07	2.56e-07	Hven02G05450/Hven01G00960/Hven19G13350/Hven05G05670/Hven08G04420/Hven10G10240/Hven05G05180/Hven16G08780/Hven21G11250/Hven04G00250/Hven10G01170/Hven17G03790/Hven16G09440/Hven08G06670/Hven05G11820/Hven03G02010/Hven16G07110/Hven20G00750/Hven09G01140/Hven19G13340/Hven12G10950/Hven09G02740/Hven09G14420/Hven01G13220/Hven03G06790/Hven21G08960/Hven17G10730/Hven06G00730/Hven07G13970/Hven08G11890/Hven10G03…	49
ko03009	Ribosome biogenesis [BR:ko03009]	32/406	304/9065	5.42e-06	0.000371012	0.000338011	Hven19G15550/Hven18G04080/Hven17G05190/Hven08G11560/Hven09G02230/Hven11G09800/Hven18G04120/Hven19G19680/Hven02G15450/Hven19G17830/Hven09G13040/Hven09G08670/Hven11G07210/Hven17G05550/Hven10G11150/Hven09G13900/Hven04G05240/Hven20G02900/Hven16G01150/Hven04G07300/Hven12G01460/Hven21G01890/Hven04G07590/Hven05G13430/Hven08G08940/Hven05G00780/Hven11G11130/Hven07G06450/Hven04G01410/Hven21G04600/Hven10G07…	32
ko03012	Translation factors [BR:ko03012]	14/406	92/9065	5.38e-05	0.00306729	0.00279446	Hven12G02240/Hven16G07210/Hven02G12710/Hven08G08760/Hven21G06210/Hven19G17250/Hven09G03600/Hven11G07210/Hven08G10050/Hven20G00990/Hven04G09640/Hven18G05260/Hven09G06610/Hven12G11460	14
ko04152	AMPK signaling pathway	11/406	67/9065	0.000169274	0.00810606	0.00738502	Hven01G11340/Hven12G10690/Hven04G04100/Hven19G15000/Hven14G08360/Hven06G08480/Hven15G05440/Hven20G07880/Hven01G11300/Hven02G16470/Hven18G11690	11
ko04931	Insulin resistance	10/406	57/9065	0.000189615	0.00810606	0.00738502	Hven12G10690/Hven04G04100/Hven19G15000/Hven14G08360/Hven15G05440/Hven20G07880/Hven14G04850/Hven10G12600/Hven13G11510/Hven02G16470	10
ko04141	Protein processing in endoplasmic reticulum	16/406	133/9065	0.00028337	0.0107681	0.00981024	Hven05G01930/Hven04G14170/Hven11G11490/Hven08G04600/Hven03G09090/Hven08G11560/Hven20G05110/Hven12G10400/Hven18G09050/Hven21G04510/Hven13G06280/Hven09G00670/Hven17G07570/Hven09G01080/Hven21G04600/Hven13G11510	16
ko00020	Citrate cycle (TCA cycle)	7/406	31/9065	0.000354396	0.0121203	0.0110422	Hven17G07260/Hven16G01090/Hven08G00620/Hven18G08760/Hven04G00380/Hven03G01260/Hven02G16470	7
ko05161	Hepatitis B	8/406	45/9065	0.000756994	0.0221255	0.0201574	Hven16G07260/Hven19G15000/Hven01G08510/Hven14G08360/Hven21G04920/Hven15G05440/Hven13G11510/Hven04G02820	8
ko03320	PPAR signaling pathway	7/406	35/9065	0.000776332	0.0221255	0.0201574	Hven21G01950/Hven09G00100/Hven04G04100/Hven22G02830/Hven16G00740/Hven10G12600/Hven02G16470	7
ko04920	Adipocytokine signaling pathway	6/406	27/9065	0.00103211	0.0271524	0.0247372	Hven09G00100/Hven22G02830/Hven20G07880/Hven01G11300/Hven13G11510/Hven02G16470	6
ko05231	Choline metabolism in cancer	10/406	71/9065	0.00115997	0.0283365	0.0258159	Hven21G11250/Hven04G00250/Hven04G04100/Hven19G15000/Hven15G09330/Hven01G10920/Hven21G01260/Hven04G07000/Hven13G11510/Hven18G11690	10
ko04071	Sphingolipid signaling pathway	9/406	61/9065	0.00145218	0.0331098	0.0301647	Hven13G14280/Hven04G04100/Hven11G01720/Hven19G15000/Hven06G08480/Hven08G11460/Hven07G14080/Hven10G09540/Hven13G11510	9
blue decline
ID	Description	GeneRatio	BgRatio	pvalue	p.adjust	qvalue	geneID	Count
ko00982	Drug metabolism - cytochrome P450	6/80	50/9065	4.56e-06	0.000398971	0.00032224	Hven02G11140/Hven01G06490/Hven02G11080/Hven10G01090/Hven10G01160/Hven10G01130	6
ko04341	Hedgehog signaling pathway - fly	15/80	450/9065	7.33e-06	0.000398971	0.00032224	Hven19G21880/Hven18G11190/Hven19G21460/Hven08G03350/Hven18G02810/Hven19G21990/Hven19G21260/Hven18G14930/Hven18G03360/Hven18G05100/Hven19G21710/Hven19G19030/Hven21G12490/Hven18G14640/Hven18G14630	15
ko04340	Hedgehog signaling pathway	15/80	451/9065	7.53e-06	0.000398971	0.00032224	Hven19G21880/Hven18G11190/Hven19G21460/Hven08G03350/Hven18G02810/Hven19G21990/Hven19G21260/Hven18G14930/Hven18G03360/Hven18G05100/Hven19G21710/Hven19G19030/Hven21G12490/Hven18G14640/Hven18G14630	15
ko05418	Fluid shear stress and atherosclerosis	6/80	69/9065	3.01e-05	0.00119633	0.000966253	Hven15G10320/Hven15G10280/Hven10G01090/Hven10G01160/Hven10G01130/Hven02G07530	6
ko05204	Chemical carcinogenesis - DNA adducts	5/80	49/9065	6.64e-05	0.00211125	0.00170521	Hven04G06360/Hven10G01090/Hven10G01160/Hven10G01130/Hven04G06600	5
ko00140	Steroid hormone biosynthesis	4/80	37/9065	0.000297694	0.00788889	0.00637169	Hven04G06360/Hven11G00580/Hven11G01780/Hven04G06600	4
ko00061	Fatty acid biosynthesis	3/80	24/9065	0.00117208	0.026623	0.0215028	Hven22G00010/Hven05G03570/Hven21G06420	3
ko00983	Drug metabolism - other enzymes	4/80	57/9065	0.00155797	0.0309647	0.0250095	Hven10G01090/Hven01G03960/Hven10G01160/Hven10G01130	4
ko04142	Lysosome	6/80	151/9065	0.00210907	0.036501	0.0294811	Hven15G10320/Hven05G03270/Hven06G08160/Hven15G10280/Hven08G10260/Hven16G06600	6
ko04212	Longevity regulating pathway - worm	4/80	65/9065	0.00253189	0.036501	0.0294811	Hven11G12110/Hven10G01090/Hven10G01160/Hven10G01130	4
ko05207	Chemical carcinogenesis - receptor activation	5/80	111/9065	0.00291618	0.036501	0.0294811	Hven04G06360/Hven10G01090/Hven10G01160/Hven10G01130/Hven04G06600	5
ko00430	Taurine and hypotaurine metabolism	3/80	33/9065	0.00298436	0.036501	0.0294811	Hven02G11140/Hven01G06490/Hven02G11080	3
ko00980	Metabolism of xenobiotics by cytochrome P450	3/80	33/9065	0.00298436	0.036501	0.0294811	Hven10G01090/Hven10G01160/Hven10G01130	3
ko03320	PPAR signaling pathway	3/80	35/9065	0.00353503	0.0401478	0.0324266	Hven22G00010/Hven05G03570/Hven11G12110	3
brown raise
ID	Description	GeneRatio	BgRatio	pvalue	p.adjust	qvalue	geneID	Count
ko02000	Transporters [BR:ko02000]	15/80	445/9065	6.4e-06	0.000934416	0.00086233	Hven14G10070/Hven01G14570/Hven14G07080/Hven21G01850/Hven04G03390/Hven18G13310/Hven16G00520/Hven14G06300/Hven08G00130/Hven05G11010/Hven19G08460/Hven20G06230/Hven17G05240/Hven22G08660/Hven07G01590	15
brown decline
ID	Description	GeneRatio	BgRatio	pvalue	p.adjust	qvalue	geneID	Count
ko05208	Chemical carcinogenesis - reactive oxygen species	27/262	165/9065	1.54012e-13	4.45094e-11	3.95567e-11	Hven06G07650/Hven10G01150/Hven02G09420/Hven13G10390/Hven11G09560/Hven11G00440/Hven11G00570/Hven20G09790/Hven10G01140/Hven13G00990/Hven21G09640/Hven18G14750/Hven10G01110/Hven10G01120/Hven09G15040/Hven04G00690/Hven04G04390/Hven21G10740/Hven12G06910/Hven19G14760/Hven10G08660/Hven05G09810/Hven09G14970/Hven02G13870/Hven11G06470/Hven10G00160/Hven03G11190	27
ko00190	Oxidative phosphorylation	20/262	100/9065	5.43979e-12	7.8605e-10	6.98583e-10	Hven06G07650/Hven18G04720/Hven13G10390/Hven11G09560/Hven20G09790/Hven08G03590/Hven18G14750/Hven09G15040/Hven04G00690/Hven04G04390/Hven21G10740/Hven12G06910/Hven19G14760/Hven10G08660/Hven05G09810/Hven09G14970/Hven02G13870/Hven11G06470/Hven10G00160/Hven03G11190	20
ko04932	Non-alcoholic fatty liver disease	17/262	88/9065	3.98403e-10	3.83795e-08	3.41089e-08	Hven06G07650/Hven13G10390/Hven11G09560/Hven20G09790/Hven09G15040/Hven04G00690/Hven04G04390/Hven21G10740/Hven12G06910/Hven19G14760/Hven10G08660/Hven05G09810/Hven09G14970/Hven02G13870/Hven11G06470/Hven10G00160/Hven03G11190	17
ko05016	Huntington disease	27/262	238/9065	9.55892e-10	6.90632e-08	6.13783e-08	Hven06G07650/Hven04G09660/Hven20G00480/Hven13G10390/Hven11G09560/Hven20G09790/Hven13G00990/Hven21G09640/Hven18G14750/Hven09G06020/Hven09G15040/Hven04G00690/Hven04G04390/Hven21G10740/Hven12G06910/Hven19G14760/Hven10G08660/Hven05G09810/Hven09G14970/Hven02G13870/Hven09G00740/Hven11G06470/Hven10G00160/Hven03G11190/Hven08G09010/Hven18G07760/Hven06G12790	27
ko05415	Diabetic cardiomyopathy	19/262	131/9065	5.79765e-09	3.35104e-07	2.97816e-07	Hven06G07650/Hven01G11910/Hven13G10390/Hven11G09560/Hven20G09790/Hven18G14750/Hven09G15040/Hven04G00690/Hven04G04390/Hven21G10740/Hven12G06910/Hven19G14760/Hven10G08660/Hven05G09810/Hven09G14970/Hven02G13870/Hven11G06470/Hven10G00160/Hven03G11190	19
ko04714	Thermogenesis	20/262	150/9065	1.0088e-08	4.85906e-07	4.31838e-07	Hven06G07650/Hven13G10390/Hven11G09560/Hven08G06870/Hven20G09790/Hven08G03590/Hven18G14750/Hven09G15040/Hven04G00690/Hven04G04390/Hven21G10740/Hven12G06910/Hven19G14760/Hven10G08660/Hven05G09810/Hven09G14970/Hven02G13870/Hven11G06470/Hven10G00160/Hven03G11190	20
ko05012	Parkinson disease	23/262	200/9065	1.37971e-08	5.69623e-07	5.06239e-07	Hven06G07650/Hven04G09660/Hven20G00480/Hven03G11410/Hven13G10390/Hven11G09560/Hven20G09790/Hven13G00990/Hven18G14750/Hven09G15040/Hven04G00690/Hven04G04390/Hven21G10740/Hven12G06910/Hven19G14760/Hven10G08660/Hven05G09810/Hven09G14970/Hven02G13870/Hven11G06470/Hven10G00160/Hven03G11190/Hven08G09010	23
ko04341	Hedgehog signaling pathway - fly	36/262	450/9065	2.16738e-08	7.82965e-07	6.95842e-07	Hven16G12400/Hven18G03210/Hven18G03350/Hven18G03180/Hven18G03190/Hven08G03220/Hven08G03230/Hven18G03140/Hven18G05120/Hven08G03210/Hven18G05110/Hven18G15480/Hven19G21980/Hven21G12430/Hven18G07450/Hven18G00250/Hven18G00240/Hven02G00340/Hven17G08350/Hven18G03120/Hven18G02890/Hven18G03170/Hven19G21330/Hven18G02450/Hven21G12510/Hven16G10290/Hven08G03200/Hven18G02740/Hven19G21620/Hven10G10570/Hven18G02…	36
ko05020	Prion disease	22/262	190/9065	2.54957e-08	8.18695e-07	7.27596e-07	Hven06G07650/Hven04G09660/Hven20G00480/Hven13G10390/Hven11G09560/Hven20G09790/Hven13G00990/Hven18G14750/Hven09G15040/Hven04G00690/Hven04G04390/Hven21G10740/Hven12G06910/Hven19G14760/Hven10G08660/Hven05G09810/Hven09G14970/Hven02G13870/Hven11G06470/Hven10G00160/Hven03G11190/Hven08G09010	22
ko04340	Hedgehog signaling pathway	35/262	451/9065	7.44954e-08	2.15292e-06	1.91336e-06	Hven16G12400/Hven18G03210/Hven18G03350/Hven18G03180/Hven18G03190/Hven08G03220/Hven08G03230/Hven18G03140/Hven18G05120/Hven08G03210/Hven18G05110/Hven18G15480/Hven19G21980/Hven21G12430/Hven18G07450/Hven18G00250/Hven18G00240/Hven02G00340/Hven17G08350/Hven18G03120/Hven18G02890/Hven18G03170/Hven19G21330/Hven18G02450/Hven21G12510/Hven16G10290/Hven08G03200/Hven18G02740/Hven19G21620/Hven10G10570/Hven18G02…	35
ko05204	Chemical carcinogenesis - DNA adducts	11/262	49/9065	1.04913e-07	2.75634e-06	2.44963e-06	Hven04G06300/Hven10G01150/Hven04G06310/Hven02G09420/Hven11G00440/Hven11G00570/Hven10G01140/Hven10G01110/Hven10G01120/Hven04G06270/Hven04G06420	11
ko05010	Alzheimer disease	24/262	252/9065	2.52549e-07	6.08223e-06	5.40544e-06	Hven06G07650/Hven04G09660/Hven20G00480/Hven03G11410/Hven13G10390/Hven05G09110/Hven11G09560/Hven11G09570/Hven20G09790/Hven18G14750/Hven09G15040/Hven04G00690/Hven04G04390/Hven21G10740/Hven12G06910/Hven19G14760/Hven10G08660/Hven05G09810/Hven09G14970/Hven02G13870/Hven11G06470/Hven10G00160/Hven03G11190/Hven08G09010	24
ko05022	Pathways of neurodegeneration - multiple diseases	26/262	299/9065	4.70799e-07	1.04662e-05	9.30162e-06	Hven06G07650/Hven04G09660/Hven20G00480/Hven03G11410/Hven13G10390/Hven05G09110/Hven11G09560/Hven11G09570/Hven20G09790/Hven13G00990/Hven18G14750/Hven09G06020/Hven09G15040/Hven04G00690/Hven04G04390/Hven21G10740/Hven12G06910/Hven19G14760/Hven10G08660/Hven05G09810/Hven09G14970/Hven02G13870/Hven11G06470/Hven10G00160/Hven03G11190/Hven08G09010	26
ko00980	Metabolism of xenobiotics by cytochrome P450	8/262	33/9065	3.24452e-06	6.69762e-05	5.95235e-05	Hven10G01150/Hven02G09420/Hven11G00440/Hven11G00570/Hven10G01140/Hven10G01110/Hven10G01120/Hven04G06270	8
ko05014	Amyotrophic lateral sclerosis	23/262	273/9065	3.83038e-06	7.37986e-05	6.55868e-05	Hven06G07650/Hven04G09660/Hven20G00480/Hven13G10390/Hven11G09560/Hven20G09790/Hven13G00990/Hven18G14750/Hven09G06020/Hven09G15040/Hven04G00690/Hven04G04390/Hven21G10740/Hven12G06910/Hven19G14760/Hven10G08660/Hven05G09810/Hven09G14970/Hven02G13870/Hven11G06470/Hven10G00160/Hven03G11190/Hven08G09010	23
ko04723	Retrograde endocannabinoid signaling	11/262	72/9065	6.03782e-06	0.000109058	9.69229e-05	Hven06G07650/Hven13G10390/Hven11G09560/Hven20G09790/Hven09G15040/Hven21G10740/Hven19G14760/Hven10G08660/Hven05G09810/Hven09G14970/Hven03G11190	11
ko03011	Ribosome [BR:ko03011]	15/262	164/9065	7.6937e-05	0.00128052	0.00113803	Hven04G08960/Hven13G06160/Hven13G09000/Hven22G04930/Hven09G13440/Hven18G11120/Hven09G16640/Hven10G04160/Hven13G07640/Hven21G11950/Hven21G04420/Hven17G03320/Hven21G12030/Hven04G02880/Hven05G02090	15
ko03010	Ribosome	13/262	128/9065	7.97554e-05	0.00128052	0.00113803	Hven04G08960/Hven13G09000/Hven22G04930/Hven18G11120/Hven09G16640/Hven10G04160/Hven13G07640/Hven21G11950/Hven21G04420/Hven17G03320/Hven21G12030/Hven04G02880/Hven05G02090	13
ko05207	Chemical carcinogenesis - receptor activation	11/262	111/9065	0.000349643	0.00531825	0.00472647	Hven04G06300/Hven10G01150/Hven04G06310/Hven02G09420/Hven11G00440/Hven11G00570/Hven10G01140/Hven10G01110/Hven10G01120/Hven04G06270/Hven04G06420	11
ko04260	Cardiac muscle contraction	6/262	35/9065	0.000441334	0.00637727	0.00566765	Hven04G00690/Hven04G04390/Hven12G06910/Hven02G13870/Hven11G06470/Hven10G00160	6
ko00199	Cytochrome P450 [BR:ko00199]	7/262	53/9065	0.000768907	0.0105816	0.00940418	Hven04G06300/Hven04G06310/Hven20G08370/Hven02G05360/Hven04G06270/Hven04G06420/Hven11G11350	7
ko00830	Retinol metabolism	5/262	31/9065	0.00178121	0.0233986	0.020795	Hven04G06300/Hven04G06310/Hven04G06270/Hven04G06420/Hven18G06350	5
ko00480	Glutathione metabolism	6/262	50/9065	0.00300988	0.0356028	0.0316412	Hven10G01150/Hven02G09420/Hven10G01140/Hven09G06020/Hven10G01110/Hven10G01120	6
ko00982	Drug metabolism - cytochrome P450	6/262	50/9065	0.00300988	0.0356028	0.0316412	Hven10G01150/Hven02G09420/Hven10G01140/Hven10G01110/Hven10G01120/Hven04G06270	6
ko04977	Vitamin digestion and absorption	7/262	67/9065	0.00307983	0.0356028	0.0316412	Hven16G03350/Hven10G03120/Hven21G05310/Hven03G07520/Hven16G03640/Hven10G01780/Hven21G05250	7
ko05418	Fluid shear stress and atherosclerosis	7/262	69/9065	0.00363903	0.0404492	0.0359483	Hven03G08590/Hven10G01150/Hven03G11410/Hven02G09420/Hven10G01140/Hven10G01110/Hven10G01120	7
ko04142	Lysosome	11/262	151/9065	0.00430625	0.0460928	0.0409639	Hven03G08590/Hven05G05170/Hven16G06610/Hven19G08510/Hven13G05200/Hven02G08280/Hven21G09160/Hven06G00020/Hven08G10250/Hven01G16400/Hven19G08470	11
turquoise raise
ID	Description	GeneRatio	BgRatio	pvalue	p.adjust	qvalue	geneID	Count
ko03030	DNA replication	20/829	39/9065	1.72602e-11	6.14462e-09	5.08721e-09	Hven08G00100/Hven08G05540/Hven09G05430/Hven02G09070/Hven05G02000/Hven08G11570/Hven06G02160/Hven09G11840/Hven05G04500/Hven18G04340/Hven17G05060/Hven07G06930/Hven10G03260/Hven15G00640/Hven11G06220/Hven08G06070/Hven09G00190/Hven12G03560/Hven10G00930/Hven21G10980	20
ko03009	Ribosome biogenesis [BR:ko03009]	65/829	304/9065	3.67857e-11	6.54785e-09	5.42105e-09	Hven03G05900/Hven09G06630/Hven02G10720/Hven04G05560/Hven02G02800/Hven02G16360/Hven07G05320/Hven19G08190/Hven09G08360/Hven06G07030/Hven04G11550/Hven07G12900/Hven06G02450/Hven09G03020/Hven19G15630/Hven03G00980/Hven06G02070/Hven18G11970/Hven11G05450/Hven09G10220/Hven19G08340/Hven07G14220/Hven03G03220/Hven15G07800/Hven03G08070/Hven08G07700/Hven12G04220/Hven09G04730/Hven15G06490/Hven05G09060/Hven05G09…	65
ko03032	DNA replication proteins [BR:ko03032]	36/829	127/9065	3.47285e-10	3.93215e-08	3.25548e-08	Hven08G00100/Hven08G05540/Hven09G05430/Hven02G09070/Hven03G02760/Hven11G05450/Hven05G02000/Hven12G07760/Hven02G13510/Hven16G06100/Hven08G11570/Hven05G09620/Hven14G05170/Hven06G02160/Hven09G11840/Hven10G01420/Hven13G09700/Hven17G11020/Hven19G08270/Hven15G05060/Hven05G04500/Hven04G08570/Hven18G04340/Hven17G05060/Hven07G06930/Hven05G10520/Hven10G03260/Hven15G00640/Hven11G06220/Hven08G06070/Hven09G00…	36
ko03010	Ribosome	36/829	128/9065	4.41815e-10	3.93215e-08	3.25548e-08	Hven15G06760/Hven16G05560/Hven18G11920/Hven02G10330/Hven02G00480/Hven06G00040/Hven05G00100/Hven20G02520/Hven02G09160/Hven03G00980/Hven17G05650/Hven17G01780/Hven18G04350/Hven12G10990/Hven12G02060/Hven10G09150/Hven12G08460/Hven06G05340/Hven19G05330/Hven07G02470/Hven02G13670/Hven09G10980/Hven10G09480/Hven17G03740/Hven10G05840/Hven19G18750/Hven03G10620/Hven19G20200/Hven13G14010/Hven04G13700/Hven11G03…	36
ko03011	Ribosome [BR:ko03011]	41/829	164/9065	1.40141e-09	9.97803e-08	8.26093e-08	Hven15G06760/Hven16G05560/Hven18G11920/Hven02G10330/Hven02G00480/Hven18G15340/Hven06G00040/Hven05G00100/Hven20G02520/Hven02G09160/Hven03G00980/Hven17G05650/Hven17G01780/Hven18G04350/Hven12G10990/Hven12G02060/Hven10G09150/Hven12G08460/Hven06G05340/Hven19G05330/Hven07G02470/Hven18G11170/Hven02G13670/Hven09G10980/Hven10G09480/Hven17G03740/Hven10G05840/Hven19G18750/Hven03G10620/Hven16G00620/Hven19G20…	41
ko05012	Parkinson disease	44/829	200/9065	2.41621e-08	1.43362e-06	1.18691e-06	Hven15G06750/Hven05G01260/Hven08G07670/Hven21G12930/Hven08G03320/Hven09G03390/Hven12G07720/Hven12G10990/Hven14G06750/Hven12G06550/Hven06G07400/Hven21G10170/Hven20G07210/Hven16G06700/Hven02G01390/Hven04G04990/Hven02G16380/Hven16G04160/Hven02G09720/Hven09G14570/Hven19G16760/Hven13G09170/Hven11G11290/Hven12G05530/Hven19G13710/Hven10G01330/Hven07G01390/Hven04G11120/Hven02G01630/Hven15G03490/Hven16G01…	44
ko05020	Prion disease	41/829	190/9065	1.28375e-07	6.52881e-06	5.40528e-06	Hven15G06750/Hven05G01260/Hven21G12930/Hven08G03320/Hven09G03390/Hven14G06750/Hven12G06550/Hven06G07400/Hven21G10170/Hven20G07210/Hven16G06700/Hven02G01390/Hven04G04990/Hven02G16380/Hven16G04160/Hven02G09720/Hven09G14570/Hven19G16760/Hven13G09170/Hven12G05530/Hven19G13710/Hven02G04750/Hven10G01330/Hven07G01390/Hven04G11120/Hven02G01630/Hven15G03490/Hven16G01540/Hven10G08270/Hven03G07800/Hven17G03…	41
ko05014	Amyotrophic lateral sclerosis	52/829	273/9065	2.03507e-07	9.05607e-06	7.49764e-06	Hven15G06750/Hven05G01260/Hven20G04070/Hven21G12930/Hven08G03320/Hven09G03390/Hven02G12260/Hven16G14370/Hven12G06550/Hven06G07400/Hven02G12280/Hven11G07400/Hven21G10170/Hven20G07210/Hven16G06700/Hven02G01390/Hven04G04990/Hven02G16380/Hven16G04160/Hven19G20750/Hven02G09720/Hven09G14570/Hven05G09760/Hven19G16760/Hven13G09170/Hven12G05530/Hven19G13710/Hven04G12120/Hven10G01330/Hven07G01390/Hven04G11…	52
ko05415	Diabetic cardiomyopathy	31/829	131/9065	5.38834e-07	2.13139e-05	1.7646e-05	Hven15G06750/Hven05G12730/Hven05G01260/Hven08G03320/Hven08G12100/Hven14G06750/Hven12G06550/Hven12G07760/Hven20G07210/Hven16G06700/Hven02G01390/Hven04G04990/Hven02G16380/Hven09G05760/Hven16G04160/Hven12G03330/Hven09G14570/Hven19G16760/Hven08G12110/Hven12G05530/Hven19G13710/Hven07G01390/Hven15G03490/Hven16G01540/Hven18G03720/Hven09G11800/Hven09G11820/Hven08G06580/Hven03G05340/Hven17G03310/Hven15G09…	31
ko00190	Oxidative phosphorylation	26/829	100/9065	6.46105e-07	2.30013e-05	1.90431e-05	Hven15G06750/Hven05G01260/Hven08G03320/Hven21G15550/Hven12G06550/Hven20G07210/Hven16G06700/Hven02G01390/Hven04G04990/Hven02G16380/Hven16G04160/Hven09G14570/Hven19G16760/Hven12G05530/Hven19G13710/Hven07G01390/Hven11G02160/Hven15G03490/Hven16G01540/Hven17G09280/Hven04G01520/Hven20G07690/Hven01G09690/Hven21G02220/Hven17G03310/Hven15G09650	26
ko03051	Proteasome [BR:ko03051]	21/829	73/9065	1.2961e-06	4.19464e-05	3.4728e-05	Hven08G07670/Hven21G07630/Hven21G10170/Hven01G05070/Hven02G04020/Hven02G06800/Hven07G18450/Hven13G09170/Hven13G10800/Hven10G01330/Hven04G11120/Hven10G08270/Hven03G07800/Hven17G03720/Hven16G11940/Hven02G06000/Hven02G15320/Hven20G03080/Hven19G08350/Hven17G00790/Hven02G08650	21
ko03008	Ribosome biogenesis in eukaryotes	23/829	86/9065	1.67413e-06	4.96659e-05	4.1119e-05	Hven04G05560/Hven07G05320/Hven09G08360/Hven09G03020/Hven03G03220/Hven15G07800/Hven15G06490/Hven16G13260/Hven12G10200/Hven16G06100/Hven09G13780/Hven11G07170/Hven10G06860/Hven05G08770/Hven10G01420/Hven17G07140/Hven02G16770/Hven17G07680/Hven03G00230/Hven04G13130/Hven10G06870/Hven07G16510/Hven02G12340	23
ko03110	Chaperones and folding catalysts [BR:ko03110]	33/829	160/9065	6.12692e-06	0.000167783	0.00013891	Hven08G07670/Hven11G12420/Hven04G00640/Hven04G07780/Hven16G04930/Hven03G08720/Hven14G06750/Hven07G20310/Hven08G06500/Hven02G09720/Hven02G04020/Hven18G06490/Hven08G00290/Hven03G06090/Hven11G11290/Hven17G06100/Hven01G13920/Hven22G08910/Hven09G10210/Hven04G00630/Hven05G01970/Hven04G00790/Hven11G03890/Hven17G07840/Hven05G10450/Hven05G02380/Hven18G08540/Hven15G10080/Hven10G01510/Hven02G01850/Hven11G01…	33
ko03050	Proteasome	14/829	44/9065	2.16727e-05	0.000551107	0.000456268	Hven21G10170/Hven13G09170/Hven13G10800/Hven10G01330/Hven04G11120/Hven10G08270/Hven03G07800/Hven17G03720/Hven16G11940/Hven02G06000/Hven02G15320/Hven20G03080/Hven19G08350/Hven02G08650	14
ko00280	Valine, leucine and isoleucine degradation	17/829	62/9065	2.64297e-05	0.000617788	0.000511475	Hven02G05170/Hven02G16620/Hven02G15580/Hven17G07850/Hven02G16220/Hven02G13180/Hven11G04340/Hven08G01580/Hven19G03610/Hven09G04400/Hven05G11190/Hven04G08470/Hven03G05490/Hven02G15240/Hven10G09960/Hven13G14580/Hven13G00530	17
ko05171	Coronavirus disease - COVID-19	27/829	128/9065	2.77658e-05	0.000617788	0.000511475	Hven15G06760/Hven16G05560/Hven02G10330/Hven02G00480/Hven06G00040/Hven05G00100/Hven20G02520/Hven03G00980/Hven17G05650/Hven17G01780/Hven18G04350/Hven12G10990/Hven12G02060/Hven10G09150/Hven12G08460/Hven06G05340/Hven19G05330/Hven07G02470/Hven02G13670/Hven10G09480/Hven17G03740/Hven10G05840/Hven03G10620/Hven19G20200/Hven04G13700/Hven21G06050/Hven01G13940	27
ko03430	Mismatch repair	10/829	25/9065	3.53674e-05	0.000720226	0.000596284	Hven08G00100/Hven08G05540/Hven02G09070/Hven08G11570/Hven06G02160/Hven18G04340/Hven17G05060/Hven09G00190/Hven12G03560/Hven10G00930	10
ko03040	Spliceosome	28/829	137/9065	3.64159e-05	0.000720226	0.000596284	Hven20G04070/Hven09G03020/Hven02G02120/Hven21G01300/Hven02G13510/Hven05G09620/Hven04G01070/Hven04G12120/Hven06G06330/Hven13G09700/Hven17G11020/Hven19G08270/Hven20G03020/Hven15G04580/Hven15G05060/Hven04G08570/Hven02G04870/Hven03G10400/Hven13G09710/Hven05G10450/Hven18G05020/Hven20G09870/Hven11G01270/Hven11G09830/Hven04G08480/Hven05G13680/Hven02G02710/Hven15G03990	28
ko05016	Huntington disease	41/829	238/9065	4.8821e-05	0.000914751	0.000757334	Hven15G06750/Hven05G01260/Hven21G12930/Hven08G03320/Hven09G03390/Hven14G06750/Hven16G14370/Hven12G06550/Hven21G10170/Hven20G07210/Hven11G03960/Hven16G06700/Hven02G01390/Hven04G04990/Hven02G16380/Hven16G04160/Hven09G14570/Hven19G16760/Hven13G09170/Hven12G05530/Hven19G13710/Hven10G01330/Hven07G01390/Hven04G11120/Hven02G01630/Hven15G03490/Hven16G01540/Hven10G08270/Hven03G07800/Hven17G03720/Hven16G11…	41
ko00194	Photosynthesis proteins [BR:ko00194]	4/829	4/9065	6.94843e-05	0.00117792	0.000975218	Hven15G06750/Hven05G01260/Hven20G07210/Hven16G04160	4
ko00195	Photosynthesis	4/829	4/9065	6.94843e-05	0.00117792	0.000975218	Hven15G06750/Hven05G01260/Hven20G07210/Hven16G04160	4
ko04714	Thermogenesis	29/829	150/9065	7.733e-05	0.00125134	0.001036	Hven15G06750/Hven05G01260/Hven08G03320/Hven10G04010/Hven16G08500/Hven01G03400/Hven21G15550/Hven12G06550/Hven20G07210/Hven16G06700/Hven02G01390/Hven04G04990/Hven02G16380/Hven16G04160/Hven09G14570/Hven05G09760/Hven19G16760/Hven12G05530/Hven19G13710/Hven07G01390/Hven11G02160/Hven15G03490/Hven16G01540/Hven05G07970/Hven22G01980/Hven10G02620/Hven17G03310/Hven15G09650/Hven21G01410	29
ko03029	Mitochondrial biogenesis [BR:ko03029]	47/829	294/9065	9.6364e-05	0.00149155	0.00123487	Hven13G00800/Hven08G07670/Hven04G00640/Hven10G01290/Hven02G15580/Hven01G03400/Hven04G09240/Hven11G10350/Hven03G07390/Hven21G15550/Hven11G02520/Hven10G07630/Hven09G06640/Hven02G01400/Hven15G10470/Hven10G06860/Hven01G12950/Hven02G04020/Hven08G02360/Hven05G09760/Hven08G05010/Hven16G00830/Hven10G12340/Hven09G05450/Hven18G04660/Hven19G04910/Hven05G12380/Hven15G00780/Hven03G01920/Hven04G00630/Hven22G02…	47
ko05022	Pathways of neurodegeneration - multiple diseases	47/829	299/9065	0.00014578	0.0021624	0.00179028	Hven15G06750/Hven05G01260/Hven08G07670/Hven21G12930/Hven08G03320/Hven02G15580/Hven09G03390/Hven12G07720/Hven12G10990/Hven14G06750/Hven16G14370/Hven12G06550/Hven06G07400/Hven21G10170/Hven20G07210/Hven16G06700/Hven02G01390/Hven04G04990/Hven02G16380/Hven16G04160/Hven02G09720/Hven09G14570/Hven19G16760/Hven13G09170/Hven12G05530/Hven19G13710/Hven10G01330/Hven07G01390/Hven04G11120/Hven02G01630/Hven15G03…	47
ko00510	N-Glycan biosynthesis	12/829	41/9065	0.000205483	0.00292607	0.00242253	Hven18G04360/Hven21G07610/Hven15G02080/Hven11G04120/Hven11G08660/Hven10G06830/Hven14G06080/Hven15G09670/Hven05G13170/Hven01G05800/Hven08G04070/Hven04G10890	12
ko04110	Cell cycle	20/829	93/9065	0.000225635	0.00308946	0.00255781	Hven05G02410/Hven16G06810/Hven05G09460/Hven16G10580/Hven16G02840/Hven07G06930/Hven05G10520/Hven10G03260/Hven15G00640/Hven11G06220/Hven08G06070/Hven09G00190/Hven21G10980/Hven05G06030/Hven18G05700/Hven11G08730/Hven04G05780/Hven12G11250/Hven15G06880/Hven06G04360	20
ko00330	Arginine and proline metabolism	13/829	48/9065	0.000265972	0.00350689	0.0029034	Hven17G07850/Hven21G07590/Hven04G02000/Hven03G07920/Hven09G16650/Hven15G07540/Hven08G01580/Hven18G10820/Hven12G07750/Hven02G16570/Hven08G03860/Hven04G08470/Hven10G09960	13
ko05010	Alzheimer disease	40/829	252/9065	0.000364911	0.00463958	0.00384117	Hven15G06750/Hven05G01260/Hven21G12930/Hven08G03320/Hven02G15580/Hven09G03390/Hven12G07720/Hven14G06750/Hven12G06550/Hven06G07400/Hven21G10170/Hven20G07210/Hven16G06700/Hven02G01390/Hven04G04990/Hven02G16380/Hven09G05760/Hven16G04160/Hven09G14570/Hven19G16760/Hven13G09170/Hven12G05530/Hven19G13710/Hven10G01330/Hven07G01390/Hven04G11120/Hven15G03490/Hven16G01540/Hven10G08270/Hven03G07800/Hven17G03…	40
ko03400	DNA repair and recombination proteins [BR:ko03400]	41/829	261/9065	0.000386313	0.00474233	0.00392624	Hven08G00100/Hven12G10710/Hven22G09350/Hven10G08820/Hven08G05540/Hven09G05470/Hven02G13090/Hven21G03750/Hven20G07600/Hven12G03540/Hven02G09070/Hven03G02760/Hven09G05510/Hven16G14370/Hven12G07760/Hven16G06810/Hven08G11570/Hven08G13120/Hven01G05070/Hven14G05170/Hven12G09280/Hven07G18450/Hven06G02160/Hven05G09460/Hven09G11840/Hven21G03860/Hven09G13340/Hven18G04340/Hven02G04870/Hven17G08500/Hven17G05…	41
ko00240	Pyrimidine metabolism	12/829	44/9065	0.000424538	0.00503785	0.0041709	Hven10G08820/Hven02G13090/Hven17G08160/Hven08G01330/Hven09G10440/Hven03G11210/Hven04G04140/Hven06G06020/Hven21G00940/Hven08G04340/Hven22G08510/Hven05G02250	12
ko04111	Cell cycle - yeast	16/829	70/9065	0.000457141	0.00524975	0.00434633	Hven05G02410/Hven09G03380/Hven13G05250/Hven16G02840/Hven10G12360/Hven17G08500/Hven07G06930/Hven05G10520/Hven10G03260/Hven15G00640/Hven11G06220/Hven08G06070/Hven21G10980/Hven10G06930/Hven12G08210/Hven04G05780	16
ko03019	Messenger RNA biogenesis [BR:ko03019]	57/829	402/9065	0.000494133	0.00549723	0.00455122	Hven04G00640/Hven07G12900/Hven19G11800/Hven08G08100/Hven05G09450/Hven04G05250/Hven03G00200/Hven08G12490/Hven02G12260/Hven12G10200/Hven02G13510/Hven09G03590/Hven12G06170/Hven02G12280/Hven12G02830/Hven08G07080/Hven05G09620/Hven17G09810/Hven19G22440/Hven05G09760/Hven05G08770/Hven15G05990/Hven10G00240/Hven16G06080/Hven21G08930/Hven18G16170/Hven05G07580/Hven17G04290/Hven04G12120/Hven06G06330/Hven13G09…	57
ko04011	MAPK signaling pathway - yeast	7/829	20/9065	0.00139487	0.0150477	0.0124582	Hven09G03380/Hven05G09460/Hven08G10170/Hven10G09810/Hven06G04360/Hven22G01570/Hven11G10630	7
ko03410	Base excision repair	11/829	44/9065	0.00160457	0.0168008	0.0139096	Hven08G05540/Hven12G03540/Hven12G07760/Hven08G11570/Hven14G05170/Hven06G02160/Hven09G11840/Hven17G05060/Hven09G00190/Hven12G03560/Hven10G00930	11
ko03420	Nucleotide excision repair	13/829	58/9065	0.00184701	0.0187867	0.0155538	Hven08G00100/Hven08G05540/Hven02G09070/Hven16G14370/Hven08G11570/Hven01G05070/Hven07G18450/Hven06G02160/Hven09G11840/Hven17G05060/Hven09G00190/Hven12G03560/Hven10G00930	13
ko00740	Riboflavin metabolism	4/829	7/9065	0.00193976	0.019182	0.015881	Hven02G02270/Hven07G13010/Hven13G14580/Hven17G01000	4
ko01002	Peptidases and inhibitors [BR:ko01002]	39/829	268/9065	0.00231049	0.0222307	0.018405	Hven06G12370/Hven15G08910/Hven21G05440/Hven21G10170/Hven06G08980/Hven08G10320/Hven08G02360/Hven01G00820/Hven09G05450/Hven13G09170/Hven19G10960/Hven20G06850/Hven01G13920/Hven21G01440/Hven04G11120/Hven16G00760/Hven10G08270/Hven03G07800/Hven17G03720/Hven16G11940/Hven05G13300/Hven15G03780/Hven15G03580/Hven08G04670/Hven02G08650/Hven19G16070/Hven04G03120/Hven22G01980/Hven15G10080/Hven12G08050/Hven08G04…	39
ko03041	Spliceosome [BR:ko03041]	46/829	330/9065	0.00238129	0.0223089	0.0184698	Hven20G04070/Hven05G12720/Hven16G02850/Hven09G03380/Hven09G03020/Hven03G00380/Hven05G09450/Hven02G02120/Hven21G01300/Hven06G04540/Hven12G08290/Hven02G13510/Hven02G09380/Hven08G03630/Hven05G09620/Hven02G07710/Hven04G01070/Hven04G12120/Hven06G06330/Hven13G09700/Hven17G11020/Hven19G08270/Hven20G03020/Hven15G04580/Hven15G05060/Hven04G08570/Hven16G02840/Hven06G02690/Hven02G04870/Hven03G10400/Hven13G09…	46
ko04977	Vitamin digestion and absorption	14/829	67/9065	0.00253902	0.0231767	0.0191883	Hven16G03400/Hven16G03380/Hven21G11880/Hven16G03420/Hven16G03390/Hven21G05230/Hven21G05240/Hven16G03410/Hven21G05280/Hven14G04880/Hven21G05290/Hven21G05260/Hven16G03540/Hven07G03530	14
ko00010	Glycolysis / Gluconeogenesis	10/829	42/9065	0.00380357	0.0330261	0.0273427	Hven17G07850/Hven05G11080/Hven17G01860/Hven09G05760/Hven12G03330/Hven08G01580/Hven12G11000/Hven04G08470/Hven11G09820/Hven10G09960	10
ko05110	Vibrio cholerae infection	10/829	42/9065	0.00380357	0.0330261	0.0273427	Hven21G00390/Hven05G09760/Hven08G00290/Hven17G09280/Hven04G01520/Hven04G01540/Hven11G01300/Hven20G07690/Hven01G09690/Hven21G02220	10
ko05208	Chemical carcinogenesis - reactive oxygen species	26/829	165/9065	0.00409289	0.0346921	0.028722	Hven15G06750/Hven05G01260/Hven08G03320/Hven14G06750/Hven12G06550/Hven20G07210/Hven02G09410/Hven16G06700/Hven02G01390/Hven04G04990/Hven02G16380/Hven02G02270/Hven16G04160/Hven09G14570/Hven22G02460/Hven19G16760/Hven12G05530/Hven19G13710/Hven07G01390/Hven02G01630/Hven15G03490/Hven16G01540/Hven04G09410/Hven17G03310/Hven15G09650/Hven10G05420	26
ko04141	Protein processing in endoplasmic reticulum	22/829	133/9065	0.00439916	0.0364209	0.0301533	Hven08G07670/Hven21G00390/Hven10G08290/Hven04G03370/Hven06G07400/Hven01G05070/Hven02G09720/Hven02G04020/Hven18G06490/Hven08G00290/Hven07G18450/Hven21G07610/Hven10G06830/Hven01G01850/Hven22G08910/Hven04G01540/Hven14G06080/Hven05G02380/Hven05G13170/Hven01G05800/Hven07G10120/Hven08G04070	22
ko04142	Lysosome	24/829	151/9065	0.00508376	0.0411323	0.0340539	Hven06G12370/Hven07G02270/Hven06G08150/Hven09G13100/Hven01G08210/Hven16G01610/Hven09G05590/Hven06G11180/Hven17G09280/Hven10G00940/Hven19G08480/Hven15G10080/Hven01G05710/Hven02G12480/Hven20G07690/Hven01G09690/Hven22G04760/Hven21G02220/Hven03G05350/Hven03G05340/Hven15G08480/Hven04G08770/Hven10G07060/Hven15G08600	24
turquoise decline
ID	Description	GeneRatio	BgRatio	pvalue	p.adjust	qvalue	geneID	Count
ko00330	Arginine and proline metabolism	4/64	48/9065	0.000348301	0.025015	0.0212264	Hven01G07740/Hven21G02330/Hven19G21120/Hven19G16650	4
ko00199	Cytochrome P450 [BR:ko00199]	4/64	53/9065	0.000510509	0.025015	0.0212264	Hven16G11470/Hven19G15130/Hven11G11360/Hven04G06440	4
