# Supplementary material for: Genomic and transcriptomic analyses of Heteropoda venatoria reveal the expansion of P450 family for starvation resistance in spiders
Source: Gigascience. 2025 Mar 21;14:giaf019. doi: 10.1093/gigascience/giaf019 (PMC11927401; doi:10.1093/gigascience/giaf019)
Supplement: giaf019_Supplemental_File [file giaf019_supplemental_file.zip › Supplementary_Table_S3.xlsx]

## Sheet: Sheet1
kegg annotation of Lysosome genes
module name	gene id	ko	kegg gene name	gene classify
blue	Hven05G03270	K12383	GM2A	other lysosomal enzymes and activators
blue	Hven06G08160	K01206	FUCA1	glycosidases
blue	Hven08G10260	K12373	HEXA/B	glycosidases
blue	Hven15G10280	K01365	cathepsins	proteases
blue	Hven15G10320	K01365	cathepsins	proteases
blue	Hven16G06600	K01052	LIPA	lipases
brown	Hven01G16400	K12383	GM2A	other lysosomal enzymes and activators
brown	Hven02G08280	K19363	LITAF	minor lysosomal membrane proteins
brown	Hven03G08590	K01365	cathepsins	proteases
brown	Hven05G05170	K01275	cathepsins	proteases
brown	Hven06G00020	K01204	NAGA	glycosidases
brown	Hven08G10250	K12373	HEXA/B	glycosidases
brown	Hven13G05200	K01363	cathepsins	proteases
brown	Hven16G06610	K01052	LIPA	lipases
brown	Hven19G08470	K12301	sialin	minor lysosomal membrane proteins
brown	Hven19G08510	K12301	sialin	minor lysosomal membrane proteins
brown	Hven21G09160	K01363	cathepsins	proteases
turquoise	Hven01G05710	K06546	endolyn	minor lysosomal membrane proteins
turquoise	Hven01G08210	K01217	IDUA	glycosidases
turquoise	Hven01G09690	K02155	ATPe V
turquoise	Hven02G12480	K01136	IDS	sulfatases
turquoise	Hven03G05340	K01379	cathepsins	proteases
turquoise	Hven03G05350	K01201	GBA	glycosidases
turquoise	Hven04G08770	K01074	CLN1	other lysosomal enzymes and activators
turquoise	Hven06G08150	K01206	FUCA1	glycosidases
turquoise	Hven06G11180	K01195	GUSB	glycosidases
turquoise	Hven06G12370	K01374	cathepsins	proteases
turquoise	Hven07G02270	K13443	NPC	minor lysosomal membrane proteins
turquoise	Hven09G05590	K12398	AP-3
turquoise	Hven09G13100	K10532	HGSNAT	minor lysosomal membrane proteins
turquoise	Hven10G00940	K12394	AP-1
turquoise	Hven10G07060	K01369	LGMN	proteases
turquoise	Hven15G08480	K01135	ARS	sulfatases
turquoise	Hven15G08600	K13289	cathepsins	proteases
turquoise	Hven15G10080	K01365	cathepsins	proteases
turquoise	Hven16G01610	K01137	GNS	sulfatases
turquoise	Hven17G09280	K03661	ATPe V
turquoise	Hven19G08480	K12301	sialin	minor lysosomal membrane proteins
turquoise	Hven20G07690	K03662	ATPe V
turquoise	Hven21G02220	K02144	ATPe V
turquoise	Hven22G04760	K12389	CLN3	minor lysosomal membrane proteins
