# Supplementary material for: Genomic and transcriptomic analyses of Heteropoda venatoria reveal the expansion of P450 family for starvation resistance in spiders
Source: Gigascience. 2025 Mar 21;14:giaf019. doi: 10.1093/gigascience/giaf019 (PMC11927401; doi:10.1093/gigascience/giaf019)
Supplement: giaf019_Supplemental_File [file giaf019_supplemental_file.zip › Supplementary_Table_S4.xlsx]

## Sheet: Sheet1
Expanded family genes
Hven01G05970
Hven02G06230
Hven03G05100
Hven06G00060
Hven07G07860
Hven07G16590
Hven07G18370
Hven15G07190
Hven16G10860
Hven16G12500
Hven16G13970
Hven16G14060
Hven17G06580
Hven17G10740
Hven19G04680
Hven19G09480
Hven19G09490
Hven19G11300
Hven22G00120
Hven22G00130
Hven22G00940
Hven22G03300
Hven06G04370
Hven06G04380
Hven06G04390
Hven06G04400
Hven06G04410
Hven06G04420
Hven06G04430
Hven06G04440
Hven06G04450
Hven06G04460
Hven06G04470
Hven06G04480
Hven13G03360
Hven13G03500
Hven13G03510
Hven13G03530
Hven13G03540
Hven13G03550
Hven13G03630
Hven13G03640
Hven13G03670
Hven13G03700
Hven13G03710
Hven13G03740
Hven13G03780
Hven13G03800
Hven13G03810
Hven13G06840
Hven13G06850
Hven13G06860
Hven13G06880
Hven13G06900
Hven13G08460
Hven13G08500
Hven13G08510
Hven13G08530
Hven13G08690
Hven13G08710
Hven13G08750
Hven13G08770
Hven13G13890
Hven01G04900
Hven01G05790
Hven01G16720
Hven02G04800
Hven02G06620
Hven02G13420
Hven03G01320
Hven03G01330
Hven03G01360
Hven03G02770
Hven03G03370
Hven03G09710
Hven06G10060
Hven07G00150
Hven07G05110
Hven07G07270
Hven07G10530
Hven07G11580
Hven07G12410
Hven07G12930
Hven07G14460
Hven07G16410
Hven07G16970
Hven07G19140
Hven07G20050
Hven07G20280
Hven08G00330
Hven08G06340
Hven09G01950
Hven09G04030
Hven09G04250
Hven09G04930
Hven10G10010
Hven12G02070
Hven12G06430
Hven13G09050
Hven13G14650
Hven14G00030
Hven14G07580
Hven15G01790
Hven16G00580
Hven16G07370
Hven17G04300
Hven17G05210
Hven17G07340
Hven18G05720
Hven18G08460
Hven18G14380
Hven18G14980
Hven19G03440
Hven20G01440
Hven20G02060
Hven20G02630
Hven21G04290
Hven22G02340
Hven22G02540
Hven22G06230
Hven22G07780
Hven04G05900
Hven04G06240
Hven04G06250
Hven04G06300
Hven04G06310
Hven04G06330
Hven04G06340
Hven04G06360
Hven04G06370
Hven04G06380
Hven04G06390
Hven04G06400
Hven04G06410
Hven04G06430
Hven04G06450
Hven04G06490
Hven04G06500
Hven04G06510
Hven04G06530
Hven04G06540
Hven04G06550
Hven04G06570
Hven04G06580
Hven04G06590
Hven04G06610
Hven01G01710
Hven01G04940
Hven01G16100
Hven02G01170
Hven02G03070
Hven03G02450
Hven03G10780
Hven04G00530
Hven05G04260
Hven05G12430
Hven06G11570
Hven07G17290
Hven07G17370
Hven08G02920
Hven08G07090
Hven09G14750
Hven09G14990
Hven10G04210
Hven10G06200
Hven10G06390
Hven10G12140
Hven11G03540
Hven11G04350
Hven11G04460
Hven11G05920
Hven11G09510
Hven12G09680
Hven12G11920
Hven13G09450
Hven14G01100
Hven14G01500
Hven14G04640
Hven15G00140
Hven16G03120
Hven16G12800
Hven17G10180
Hven18G00070
Hven18G00110
Hven18G05580
Hven18G13740
Hven19G12440
Hven19G15520
Hven20G09970
Hven21G00330
Hven21G08220
Hven21G12230
Hven21G12340
Hven22G00550
Hven22G01380
Hven22G04070
Hven22G05380
Hven22G09240
Hven02G10520
Hven07G08640
Hven07G19110
Hven07G20370
Hven09G07380
Hven09G16600
Hven10G06410
Hven12G05030
Hven12G10870
Hven13G06460
Hven16G05480
Hven17G07010
Hven19G02970
Hven19G09280
Hven19G09310
Hven19G09430
Hven19G19650
Hven19G20410
Hven20G03700
Hven02G05640
Hven03G06950
Hven06G09790
Hven06G10860
Hven07G01160
Hven07G07890
Hven07G17730
Hven11G02960
Hven13G01480
Hven14G00070
Hven14G08520
Hven16G02220
Hven18G03270
Hven18G11890
Hven19G04020
Hven19G05670
Hven19G09270
Hven19G09290
Hven19G09300
Hven22G01330
Hven04G07960
Hven04G08800
Hven04G10220
Hven04G10240
Hven04G10250
Hven04G10260
Hven04G10270
Hven04G10280
Hven04G10290
Hven04G10300
Hven04G10310
Hven04G10330
Hven04G10340
Hven04G10360
Hven04G10400
Hven04G10420
Hven04G10430
Hven04G10440
Hven04G10450
Hven04G10460
Hven07G03930
Hven07G03960
Hven07G03970
Hven07G03990
Hven07G04060
Hven07G04100
Hven07G04110
Hven07G04120
Hven07G04140
Hven07G04150
Hven07G04170
Hven07G04180
Hven07G04190
Hven07G04210
Hven07G04220
Hven07G04230
Hven07G04240
Hven11G02170
Hven11G09320
Hven11G09330
Hven11G09340
Hven11G09350
Hven11G09360
Hven11G09370
Hven11G09380
Hven11G09390
Hven11G09400
Hven11G09410
Hven12G02950
Hven13G14530
Hven17G12350
Hven17G12360
Hven01G15560
Hven12G04910
Hven12G12160
Hven12G12430
Hven12G12560
Hven12G12570
Hven14G10060
Hven16G06360
Hven17G08380
Hven19G03420
Hven19G07070
Hven19G11630
Hven22G05640
Hven05G10990
Hven09G04840
Hven13G06380
Hven17G10670
Hven18G07120
Hven21G07180
Hven05G04940
Hven05G13050
Hven18G09690
Hven19G00100
Hven01G00660
Hven01G00920
Hven01G03820
Hven01G07060
Hven01G07100
Hven01G09360
Hven01G13800
Hven01G14250
Hven03G03680
Hven03G10730
Hven03G11010
Hven04G08350
Hven06G07100
Hven06G11500
Hven07G04460
Hven09G01760
Hven09G02360
Hven10G01710
Hven10G06140
Hven10G06460
Hven10G08580
Hven11G10120
Hven12G01080
Hven13G02270
Hven13G05370
Hven13G05390
Hven14G00720
Hven14G03800
Hven14G05640
Hven14G10170
Hven17G03050
Hven18G00970
Hven19G03070
Hven19G03450
Hven19G03700
Hven19G09810
Hven21G15120
Hven22G00600
Hven22G07920
Hven22G08480
Hven22G09050
Hven02G03850
Hven02G08930
Hven02G16430
Hven05G05840
Hven05G07440
Hven10G06670
Hven17G08230
Hven17G08240
Hven17G08250
Hven20G00020
Hven20G00030
Hven20G02910
Hven20G03720
Hven20G04650
Hven20G05090
Hven20G06180
Hven20G06450
Hven20G06460
Hven20G06470
Hven20G06480
Hven20G06500
Hven20G06510
Hven20G06520
Hven20G06530
Hven20G06540
Hven20G06550
Hven20G06560
Hven20G06660
Hven01G00560
Hven01G16060
Hven02G01020
Hven03G09340
Hven04G05110
Hven06G03940
Hven06G12100
Hven07G07900
Hven07G08750
Hven10G12540
Hven11G05610
Hven12G10730
Hven13G08010
Hven17G05370
Hven20G10020
Hven22G07440
Hven03G09970
Hven06G01770
Hven07G12690
Hven07G12720
Hven11G07710
Hven19G05190
Hven19G05210
Hven01G12540
Hven02G07180
Hven02G07190
Hven02G07200
Hven16G12230
Hven16G13620
Hven16G13630
Hven16G13740
Hven16G13750
Hven16G13760
Hven16G13770
Hven16G13790
Hven16G13810
Hven16G13830
Hven16G13840
Hven16G13850
Hven16G13860
Hven16G13870
Hven16G13900
Hven16G13910
Hven16G13920
Hven02G12180
Hven05G13850
Hven06G08920
Hven07G14090
Hven07G17980
Hven12G09350
Hven13G02980
Hven13G07150
Hven13G07940
Hven16G10020
Hven17G10380
Hven19G04560
Hven19G05150
Hven19G05160
Hven19G10860
Hven19G11620
Hven21G11340
Hven22G07810
Hven02G03570
Hven02G03590
Hven05G04340
Hven05G10560
Hven09G10620
Hven09G10630
Hven10G12740
Hven10G12750
Hven10G12760
Hven03G07520
Hven10G01780
Hven10G03120
Hven16G03290
Hven16G03300
Hven16G03310
Hven16G03320
Hven16G03330
Hven16G03350
Hven16G03370
Hven16G03380
Hven16G03390
Hven16G03400
Hven16G03410
Hven16G03420
Hven16G03430
Hven16G03480
Hven16G03490
Hven16G03520
Hven16G03530
Hven16G03540
Hven16G03560
Hven16G03570
Hven16G03580
Hven16G03590
Hven16G03600
Hven16G03610
Hven16G03640
Hven03G04980
Hven06G05710
Hven07G01770
Hven07G05750
Hven07G13410
Hven12G02160
Hven13G13030
Hven14G03970
Hven15G00630
Hven15G04490
Hven16G00150
Hven17G03220
Hven19G00190
Hven19G06640
Hven19G15930
Hven21G13130
Hven02G01680
Hven02G11500
Hven02G11510
Hven04G00070
Hven07G01370
Hven07G04710
Hven07G05030
Hven07G14180
Hven10G07610
Hven12G10780
Hven16G12460
Hven19G03740
Hven19G03760
Hven19G04180
Hven19G04310
Hven19G09800
Hven19G18860
Hven01G03240
Hven01G05340
Hven01G06910
Hven01G08320
Hven02G00570
Hven02G01980
Hven02G06110
Hven03G03260
Hven04G00300
Hven04G03070
Hven04G06940
Hven06G02480
Hven07G13350
Hven07G17260
Hven07G18590
Hven07G20380
Hven08G02430
Hven08G09140
Hven09G08850
Hven09G08900
Hven09G10080
Hven10G04830
Hven10G05770
Hven11G01040
Hven11G09230
Hven12G00390
Hven13G02630
Hven14G10280
Hven15G04160
Hven17G05300
Hven17G08610
Hven17G12690
Hven20G02490
Hven21G05500
Hven21G08810
Hven21G08850
Hven22G02210
Hven22G02880
Hven01G16640
Hven05G01140
Hven06G01910
Hven06G07940
Hven07G01350
Hven07G18740
Hven09G08510
Hven09G16330
Hven10G05930
Hven11G00100
Hven11G04590
Hven13G10440
Hven19G03940
Hven21G07270
Hven22G05740
Hven06G02390
Hven16G09610
Hven21G01380
Hven21G09620
Hven02G02020
Hven04G01260
Hven05G02940
Hven06G00450
Hven06G05690
Hven07G03790
Hven08G02250
Hven10G07900
Hven15G03130
Hven15G07500
Hven19G05340
Hven21G04380
Hven01G14760
Hven03G03600
Hven06G02460
Hven08G10640
Hven09G04870
Hven09G05220
Hven09G13130
Hven10G05740
Hven11G01370
Hven14G03210
Hven17G05490
Hven19G11890
Hven21G09460
Hven04G13500
Hven12G05090
Hven13G09870
Hven15G06080
Hven18G11150
Hven19G05770
Hven19G13430
Hven20G06640
Hven21G06580
Hven01G07290
Hven01G12630
Hven01G13770
Hven03G00700
Hven04G14110
Hven05G02790
Hven08G09230
Hven18G03790
Hven19G07350
Hven19G09660
Hven20G04910
Hven22G07290
Hven22G07300
Hven01G07880
Hven15G07580
Hven15G07590
Hven15G07600
Hven15G07610
Hven15G07620
Hven15G07630
Hven15G07640
Hven15G07650
Hven20G07090
Hven05G05530
Hven05G12750
Hven06G01000
Hven06G01010
Hven06G01020
Hven06G01030
Hven06G01040
Hven06G01050
Hven06G01060
Hven06G01070
Hven06G01100
Hven13G06710
Hven02G04380
Hven02G05690
Hven07G14910
Hven07G20010
Hven17G02950
Hven19G07340
Hven19G09740
Hven01G05400
Hven05G01520
Hven07G12080
Hven07G12120
Hven07G15460
Hven09G14330
Hven13G01190
Hven14G02630
Hven17G06390
Hven17G06400
Hven19G02960
Hven19G04120
Hven19G12600
Hven22G01060
Hven08G03290
Hven12G10250
Hven03G08570
Hven03G08590
Hven15G10080
Hven15G10100
Hven15G10280
Hven15G10290
Hven15G10300
Hven15G10310
Hven15G10320
Hven06G00560
Hven06G01880
Hven19G15470
Hven20G08340
Hven20G08360
Hven04G02420
Hven04G02460
Hven04G02470
Hven04G02490
Hven04G02500
Hven04G02510
Hven04G02520
Hven04G02540
Hven04G02570
Hven04G02580
Hven04G02600
Hven04G02610
Hven04G02620
Hven04G02630
Hven04G02640
Hven04G02660
Hven04G02670
Hven07G08400
Hven07G08410
Hven07G08420
Hven07G08430
Hven07G08450
Hven01G01730
Hven01G09440
Hven02G15620
Hven03G05280
Hven03G10110
Hven04G12350
Hven04G12380
Hven07G06540
Hven08G02450
Hven10G00510
Hven10G11140
Hven11G02550
Hven11G10190
Hven12G00790
Hven12G06740
Hven13G02500
Hven14G02100
Hven16G08640
Hven20G08900
Hven21G12210
Hven22G04000
Hven22G08050
Hven05G05920
Hven10G07410
Hven02G05160
Hven02G05170
Hven02G15240
Hven02G16620
Hven09G04360
Hven09G04370
Hven09G04380
Hven09G04390
Hven09G04400
Hven09G04410
Hven08G11970
Hven16G05130
Hven16G05140
Hven17G00550
Hven19G06680
Hven19G10160
Hven22G01200
Hven01G05050
Hven02G02770
Hven10G00990
Hven13G01010
Hven13G01030
Hven13G01040
Hven13G02200
Hven17G08190
Hven17G09360
Hven17G09370
Hven17G09380
Hven17G09390
Hven17G09400
Hven17G09410
Hven17G09420
Hven17G09430
Hven17G09440
Hven17G09450
Hven17G09460
Hven17G09550
Hven17G09560
Hven01G10020
Hven03G03870
Hven10G02210
Hven12G03580
Hven13G01820
Hven14G06570
Hven14G07180
Hven15G01590
Hven17G07650
Hven21G09590
Hven22G06740
Hven01G07150
Hven01G07760
Hven01G08690
Hven01G15640
Hven11G12390
Hven12G04590
Hven13G10740
Hven14G03410
Hven14G06580
Hven17G08570
Hven19G09950
Hven19G15140
Hven21G00310
Hven22G02960
Hven22G05840
Hven22G05850
Hven22G09300
Hven11G01050
Hven11G01100
Hven11G01700
Hven13G01460
Hven13G01470
Hven18G04080
Hven18G04110
Hven18G04120
Hven18G04140
Hven18G11070
Hven05G10710
Hven06G06370
Hven07G00950
Hven09G05560
Hven10G02200
Hven12G06750
Hven13G13130
Hven18G09700
Hven18G14430
Hven19G02610
Hven19G04890
Hven19G13460
Hven21G00770
Hven21G00780
Hven21G00790
Hven21G00800
Hven21G00850
Hven21G00860
Hven10G04070
Hven11G11370
Hven11G11410
Hven16G11410
Hven13G04490
Hven13G04500
Hven13G04510
Hven13G04520
Hven13G04550
Hven13G04560
Hven13G04670
Hven13G04680
Hven04G11680
Hven20G04740
Hven20G04760
Hven20G04770
Hven20G04780
Hven20G08100
Hven20G08110
Hven20G08120
Hven20G08130
Hven20G08150
Hven20G08160
Hven20G08170
Hven20G08370
Hven01G00090
Hven10G03820
Hven10G03830
Hven10G03850
Hven10G03860
Hven10G03870
Hven10G03880
Hven10G03890
Hven10G03900
Hven10G03910
Hven10G01090
Hven10G01100
Hven10G01110
Hven10G01120
Hven10G01130
Hven10G01140
Hven10G01150
Hven10G01160
Hven10G01170
Hven09G09050
Hven09G09060
Hven10G07560
Hven10G07570
Hven10G07580
Hven10G10050
Hven10G10060
Hven10G10070
Hven10G10080
Hven10G10090
Hven10G10100
Hven07G08240
Hven15G07770
Hven16G05220
Hven18G14410
Hven04G03780
Hven04G03790
Hven04G03810
Hven04G03820
Hven04G03830
Hven04G03840
Hven04G03850
Hven04G03860
Hven22G01700
Hven01G07670
Hven01G08300
Hven01G12890
Hven02G14230
Hven03G00020
Hven06G11840
Hven06G12430
Hven07G18180
Hven07G19980
Hven11G02640
Hven11G11050
Hven12G08430
Hven12G11490
Hven12G13300
Hven13G12810
Hven14G01580
Hven14G02490
Hven14G06290
Hven19G03220
Hven19G06830
Hven19G10990
Hven19G15160
Hven20G02430
Hven21G07530
Hven21G07800
Hven03G10710
Hven11G11320
Hven11G11350
Hven11G11360
Hven11G11390
Hven11G11400
Hven16G11350
Hven16G11370
Hven16G11420
Hven16G11430
Hven16G11440
Hven16G11470
Hven16G11480
Hven16G11490
Hven16G11500
Hven08G05600
Hven08G05610
Hven08G05620
Hven08G05650
Hven08G05660
Hven08G05670
Hven08G05680
Hven08G05700
Hven08G05730
Hven08G05740
Hven08G05750
Hven08G05760
Hven02G02150
Hven16G13280
Hven16G13300
Hven16G13320
Hven16G13330
Hven16G13340
Hven01G09160
Hven04G02300
Hven14G01840
Hven17G04060
Hven03G00320
Hven03G00330
Hven05G05690
Hven05G05700
Hven07G01250
Hven07G01260
Hven07G01270
Hven07G09660
Hven21G01010
Hven01G04820
Hven02G07390
Hven02G10510
Hven03G04830
Hven03G08130
Hven03G11040
Hven04G00080
Hven04G07250
Hven06G06280
Hven07G08680
Hven09G09230
Hven10G00640
Hven10G10780
Hven11G06650
Hven12G00080
Hven12G00090
Hven12G05020
Hven12G11510
Hven13G00940
Hven13G13010
Hven14G01210
Hven14G08140
Hven15G01840
Hven18G12820
Hven18G17510
Hven19G05360
Hven20G06580
Hven20G09450
Hven21G11470
Hven21G13080
Hven21G14200
Hven22G03830
Hven01G16610
Hven04G07130
Hven07G03180
Hven07G04290
Hven08G12410
Hven14G03370
Hven17G10260
Hven19G19430
Hven21G05770
Hven22G03240
Hven20G03960
Hven20G03970
Hven20G03980
Hven20G04000
Hven20G04010
Hven20G04020
Hven20G04030
Hven08G01300
Hven10G12210
Hven19G02380
Hven19G06700
Hven01G12560
Hven19G03630
Hven04G07320
Hven06G02570
Hven06G08560
Hven16G02550
Hven19G11570
Hven20G06420
Hven07G09580
Hven17G07490
Hven19G02180
Hven19G02360
Hven19G05900
Hven19G08170
Hven19G20180
Hven12G02820
Hven19G16220
Hven19G16230
Hven19G16240
Hven19G16250
Hven19G17050
Hven19G17060
Hven19G17140
Hven07G09940
Hven08G05270
Hven08G05280
Hven08G05290
Hven08G05300
Hven08G05310
Hven08G05330
Hven08G05340
Hven21G10130
Hven02G11640
Hven02G11970
Hven02G11980
Hven02G11990
Hven02G12000
Hven02G12010
Hven02G12020
Hven08G05180
Hven08G05190
Hven08G05200
Hven08G05210
Hven19G10620
Hven16G02640
Hven16G02650
Hven16G02660
Hven16G02670
Hven16G02690
Hven16G02700
Hven16G02710
Hven16G02720
Hven16G02770
Hven21G15370
Hven09G04970
Hven09G05010
Hven09G05020
Hven09G05030
Hven15G09050
Hven03G11170
Hven16G06120
Hven16G06130
Hven16G06150
Hven16G06160
Hven16G06180
Hven16G06200
Hven02G11220
Hven08G03030
Hven10G06360
Hven10G06370
Hven16G03260
Hven11G00290
Hven11G00320
Hven11G00580
Hven11G01770
Hven11G01780
Hven11G01800
Hven11G01810
Hven11G01820
Hven06G00180
Hven18G00810
Hven18G00820
Hven19G10930
Hven02G08820
Hven02G08830
Hven02G08850
Hven02G08870
Hven02G08880
Hven02G08890
Hven02G08940
Hven15G10220
Hven02G12360
Hven04G13800
Hven09G14770
Hven17G03980
Hven19G00560
Hven08G10530
Hven08G10560
Hven08G10580
Hven08G10590
Hven08G10600
Hven08G10610
Hven08G10620
Hven13G03650
Hven13G03690
Hven13G03750
Hven13G07250
Hven13G08450
Hven13G08520
Hven13G08760
Hven01G06100
Hven07G16890
Hven08G06520
Hven13G14160
Hven16G13390
Hven20G06300
Hven21G01390
Hven06G01830
Hven06G01840
Hven07G00690
Hven07G00740
Hven09G14020
Hven09G14030
Hven09G14040
Hven10G07200
Hven10G12260
Hven16G03240
Hven16G09580
Hven16G11980
Hven21G01730
Hven21G02740
Hven21G05480
Hven21G11450
Hven11G06680
Hven19G00760
Hven19G01990
Hven19G19810
Hven22G04090
Hven01G13960
Hven06G07610
Hven07G19680
Hven10G08370
Hven10G09310
Hven12G00600
Hven12G02280
Hven13G01680
Hven13G12950
Hven01G07010
Hven01G07340
Hven01G13760
Hven01G16500
Hven02G10730
Hven02G15820
Hven03G09750
Hven04G01220
Hven04G10380
Hven06G02040
Hven06G05800
Hven07G06460
Hven08G12250
Hven10G00670
Hven10G05250
Hven12G11410
Hven13G05920
Hven13G05930
Hven16G02530
Hven18G07800
Hven19G10200
Hven19G10600
Hven20G04600
Hven12G03210
Hven12G03220
Hven16G08840
Hven16G08850
Hven17G09200
Hven17G09210
Hven17G09220
Hven17G09240
Hven05G03260
Hven05G03270
Hven05G03290
Hven05G03300
Hven05G03330
Hven05G03340
Hven05G03350
Hven07G03530
Hven07G03540
Hven07G03560
Hven07G03580
Hven03G11080
Hven03G11090
Hven03G11100
Hven03G11110
Hven03G11120
Hven03G11130
Hven03G11140
Hven02G00100
Hven02G00120
Hven02G00130
Hven02G00150
Hven02G00180
Hven02G00210
Hven02G00260
Hven05G05770
Hven05G05790
Hven05G05800
Hven05G05810
Hven05G05820
Hven07G12610
Hven06G05280
Hven11G10690
Hven11G10720
Hven11G10740
Hven11G10750
Hven03G06610
Hven04G03720
Hven09G10750
Hven10G06690
Hven11G08920
Hven12G02550
Hven13G06080
Hven16G08000
Hven17G09740
Hven21G06450
Hven22G06060
Hven03G04460
Hven10G11870
Hven10G11880
Hven10G11890
Hven10G11900
Hven10G11910
Hven10G11930
Hven10G11940
Hven12G13200
Hven12G13250
Hven02G08220
Hven02G08240
Hven02G08250
Hven02G08270
Hven02G08280
Hven02G08290
Hven02G10900
Hven21G09470
Hven21G09490
Hven16G05650
Hven16G05660
Hven16G05680
Hven16G05690
Hven16G05710
Hven21G05330
Hven21G05340
Hven21G05350
Hven21G05360
Hven08G08670
Hven08G08680
Hven09G02060
Hven12G06210
Hven12G06220
Hven21G00910
Hven04G12590
Hven04G12620
Hven04G12630
Hven04G12650
Hven04G12670
Hven04G12690
Hven04G12790
Hven12G03970
Hven12G04150
Hven12G04180
Hven05G11440
Hven09G13810
Hven13G12010
Hven15G08380
Hven01G14840
Hven01G14910
Hven14G09820
Hven17G03160
Hven22G00620
Hven19G14130
Hven19G14140
Hven19G15680
Hven19G15690
Hven01G13170
Hven05G12760
Hven07G01580
Hven09G12860
Hven09G12870
Hven09G12880
Hven09G12990
Hven09G13020
Hven01G16260
Hven01G16620
Hven03G04420
Hven05G13760
Hven06G11520
Hven15G07750
Hven19G18260
Hven09G00940
Hven10G06430
Hven11G06040
Hven11G07570
Hven11G10580
Hven14G00840
Hven14G09550
Hven17G04160
Hven17G10300
Hven18G11740
Hven19G01730
Hven19G02630
Hven19G04390
Hven19G04940
Hven19G11290
Hven19G11510
Hven21G04840
Hven22G05170
Hven22G07490
Hven06G02420
Hven08G08710
Hven16G07670
Hven16G13490
Hven07G00680
Hven11G01280
Hven01G03780
Hven01G13810
Hven07G00640
Hven07G12130
Hven07G13990
Hven07G19170
Hven09G05520
Hven11G02190
Hven13G00180
Hven13G13310
Hven16G04390
Hven18G04760
Hven19G06960
Hven21G02920
Hven21G03990
Hven21G08430
Hven21G08440
Hven21G08450
Hven22G00020
Hven22G00030
Hven22G01170
Hven22G06680
Hven19G19540
Hven19G19820
Hven05G13920
Hven16G09410
Hven17G10080
Hven21G06390
Hven21G06400
Hven21G06420
Hven20G00070
Hven20G00880
Hven20G00900
Hven02G14130
Hven02G14140
Hven02G14150
Hven02G14160
Hven02G01250
Hven06G04960
Hven21G01580
Hven21G01610
Hven21G01620
Hven21G15330
Hven21G15360
Hven03G05990
Hven03G06000
Hven03G06020
Hven01G12550
Hven01G12570
Hven14G07140
Hven14G07150
Hven01G08580
Hven01G08590
Hven01G08600
Hven01G01990
Hven01G02750
Hven21G15040
Hven04G13230
Hven06G03180
Hven07G18350
Hven17G03380
Hven20G02830
Hven02G08260
Hven13G00340
Hven13G08240
Hven15G00890
Hven18G10550
Hven19G07950
Hven19G16200
Hven21G05170
Hven19G22210
Hven21G07670
Hven21G07680
Hven21G08260
Hven21G08390
Hven21G08420
Hven21G08490
Hven21G08510
Hven21G11750
Hven21G11860
Hven21G14110
Hven21G14150
Hven02G00740
Hven03G03400
Hven03G10750
Hven04G00050
Hven04G04490
Hven07G00120
Hven09G11960
Hven12G05670
Hven13G01510
Hven13G01520
Hven13G11430
Hven15G00830
Hven19G00750
Hven11G00400
Hven11G00410
Hven11G00420
Hven11G00430
Hven11G00440
Hven11G00450
Hven11G00460
Hven11G00570
Hven13G09500
Hven13G09510
Hven13G10130
Hven08G12270
Hven08G12310
Hven08G12330
Hven08G12340
Hven08G12350
Hven08G12360
Hven08G12370
Hven08G12740
Hven12G00380
Hven12G11540
Hven12G11560
Hven12G11570
Hven12G11580
Hven12G11610
Hven12G11620
Hven12G11630
Hven12G11680
Hven12G11690
Hven12G11730
Hven10G09660
Hven10G09670
Hven10G09680
Hven10G09690
Hven17G00200
Hven17G00210
Hven02G01260
Hven04G05060
Hven04G06930
Hven05G07510
Hven06G06300
Hven06G07730
Hven09G06450
Hven09G11930
Hven10G07680
Hven12G09460
Hven13G07140
Hven14G05020
Hven17G06060
Hven18G08720
Hven22G07540
Hven22G07850
Hven06G11490
Hven11G02060
Hven13G05430
Hven21G12040
Hven21G15290
Hven01G06210
Hven01G08190
Hven02G10670
Hven02G14720
Hven05G04950
Hven06G07950
Hven06G08230
Hven06G08380
Hven06G08860
Hven07G03890
Hven11G03290
Hven11G06070
Hven11G08560
Hven11G12120
Hven13G01090
Hven14G06980
Hven16G13030
Hven19G03860
Hven19G15430
Hven10G08940
Hven10G08950
Hven10G08960
Hven10G08980
Hven18G01160
Hven22G06670
Hven05G06070
Hven05G06080
Hven05G06090
Hven05G06100
Hven13G01440
Hven18G02360
Hven18G04130
Hven08G09400
Hven08G09410
Hven08G09430
Hven08G09440
Hven08G09450
Hven04G08370
Hven12G02750
Hven21G11090
Hven02G04370
Hven05G01510
Hven07G11700
Hven07G12830
Hven15G01990
Hven19G16860
Hven20G01140
Hven10G09300
Hven19G14970
Hven01G09850
Hven02G09100
Hven05G11690
Hven17G12490
Hven17G12500
Hven19G06720
Hven19G11940
Hven19G12940
Hven19G15990
Hven21G11800
Hven01G11700
Hven03G01810
Hven06G00530
Hven08G10340
Hven09G02700
Hven09G15250
Hven10G00480
Hven10G11210
Hven11G04920
Hven13G01340
Hven13G02820
Hven13G04940
Hven16G06170
Hven21G01400
Hven21G14840
Hven21G14860
Hven21G14870
Hven09G10760
Hven09G10900
Hven09G11090
Hven09G12180
Hven02G10470
Hven04G00120
Hven05G08140
Hven06G05910
Hven08G06190
Hven11G12680
Hven05G00800
Hven07G06500
Hven10G10320
Hven10G10350
Hven10G10360
Hven10G10370
Hven10G10400
Hven15G09190
Hven15G09200
Hven15G09430
Hven15G09440
Hven15G09520
Hven15G09530
Hven21G09900
Hven21G09910
Hven21G09920
Hven21G09930
Hven21G13290
Hven21G13520
Hven21G13530
Hven04G06270
Hven04G06420
Hven04G06440
Hven04G06460
Hven04G06560
Hven04G06600
Hven12G02580
Hven12G02590
Hven12G10580
Hven03G08460
Hven06G07870
Hven08G11620
Hven09G15180
Hven19G05060
Hven06G02100
Hven07G01320
Hven07G01330
Hven01G11590
Hven19G02550
Hven21G06990
Hven04G00850
Hven04G00870
Hven08G09670
Hven08G09700
Hven11G01420
Hven01G06460
Hven02G02520
Hven03G05320
Hven11G07030
Hven11G10000
Hven12G10220
Hven14G02250
Hven18G11950
Hven19G00380
Hven19G02430
Hven22G02280
Hven08G07810
Hven11G06210
Hven14G05460
Hven17G12530
Hven19G13040
Hven01G03920
Hven02G08790
Hven02G09390
Hven10G06910
Hven11G07830
Hven14G05830
Hven16G01900
Hven19G22100
Hven21G14880
Hven22G01030
Hven07G00310
Hven07G00380
Hven13G12720
Hven18G11240
Hven19G04240
Hven10G06000
Hven10G06010
Hven10G06020
Hven10G06030
Hven14G02040
Hven18G02290
Hven18G02320
Hven18G03820
Hven21G08030
Hven07G09550
Hven07G12260
Hven10G11100
Hven15G06500
Hven16G03340
Hven01G06580
Hven08G07890
Hven16G09340
Hven19G10500
Hven07G09840
Hven19G03380
Hven09G07440
Hven09G07450
Hven09G07460
Hven09G07470
Hven09G07480
Hven03G11280
Hven20G00090
Hven21G03200
Hven21G03210
Hven16G09070
Hven16G09790
Hven19G03660
Hven19G06790
Hven16G08910
Hven16G08930
Hven16G08940
Hven16G09020
Hven16G09030
Hven01G07930
Hven09G13640
Hven09G13650
Hven13G12710
Hven22G00450
Hven05G06660
Hven05G07160
Hven06G10600
Hven08G03370
Hven09G07810
Hven17G07890
Hven13G03320
Hven13G03350
Hven13G03770
Hven13G06870
Hven01G13830
Hven07G09510
Hven06G08740
Hven06G08760
Hven06G08770
Hven06G08780
Hven06G08790
Hven06G09360
Hven02G10180
Hven14G08720
Hven18G02630
Hven07G05980
Hven22G08600
Hven22G09020
Hven01G10520
Hven04G04810
Hven11G03140
Hven12G10060
Hven21G03230
Hven21G04560
Hven02G12130
Hven09G02620
Hven11G00910
Hven12G11160
Hven15G06600
Hven20G09310
Hven09G01120
Hven18G12640
Hven18G12650
Hven01G00680
Hven02G08010
Hven03G00410
Hven07G02940
Hven12G01740
Hven22G00090
Hven14G01080
Hven15G08570
Hven19G00210
Hven20G01150
Hven17G03520
Hven17G03570
Hven17G04010
Hven17G08210
Hven17G08220
Hven11G05230
Hven11G05240
Hven11G05250
Hven11G05260
Hven11G05270
Hven11G05280
Hven11G05290
Hven11G05300
Hven11G05310
Hven05G11450
Hven13G02540
Hven16G10060
Hven17G07970
Hven22G07880
Hven07G07450
Hven11G04110
Hven21G15130
Hven21G05400
Hven21G05420
Hven01G07390
Hven14G04430
Hven16G06750
Hven22G00880
Hven22G03170
Hven22G03520
Hven22G05100
Hven08G07220
Hven20G08350
Hven07G18970
Hven14G00770
Hven08G11760
Hven10G09290
Hven19G00300
Hven21G10960
Hven02G04920
Hven10G05790
Hven11G05600
Hven12G11600
Hven14G04230
Hven20G09990
Hven06G00870
Hven15G01010
Hven04G01300
Hven04G05040
Hven09G00650
Hven16G13880
Hven18G10290
Hven19G09320
Hven21G13270
Hven21G14170
Hven04G02710
Hven04G02740
Hven19G02470
Hven19G09540
Hven05G02880
Hven18G11120
Hven19G16930
Hven02G13770
Hven06G01730
Hven11G08800
Hven21G04850
Hven01G07380
Hven11G02720
Hven18G10560
Hven03G09580
Hven07G00410
Hven07G00610
Hven07G00630
Hven17G02820
Hven19G00580
Hven10G00180
Hven11G01960
Hven11G04530
Hven11G04330
Hven12G05190
Hven12G11960
Hven16G14340
Hven18G16270
Hven01G05000
Hven03G05040
Hven13G01500
Hven18G02020
Hven01G02010
Hven19G07360
Hven01G06630
Hven07G11870
Hven18G16920
Hven19G02460
Hven19G09550
Hven05G08340
Hven10G03920
Hven19G21870
Hven19G21880
Hven19G21930
Hven05G03600
Hven05G03630
Hven05G03680
Hven05G03920
Hven05G06490
Hven05G07020
Hven06G10460
Hven09G07950
Hven14G07560
Hven19G02060
Hven19G03850
Hven05G10340
Hven08G11410
Hven01G00300
Hven14G01900
Hven19G10280
Hven13G07720
Hven20G08450
Hven01G14920
Hven12G08260
Hven17G00140
