# Supplementary material for: Genomic and transcriptomic analyses of Heteropoda venatoria reveal the expansion of P450 family for starvation resistance in spiders
Source: Gigascience. 2025 Mar 21;14:giaf019. doi: 10.1093/gigascience/giaf019 (PMC11927401; doi:10.1093/gigascience/giaf019)
Supplement: giaf019_Supplemental_File [file giaf019_supplemental_file.zip › Supplementary_Table_S5_revision2.xlsx]

## Sheet: DEGs in 19 W
19W up genes in fat body	19W down genes in fat body	19W up genes in whole-body	19W down genes in whole-body
Hven07G14080	Hven09G04410	Hven18G00290	Hven10G03910
Hven18G09880	Hven17G11890	Hven04G10030	Hven21G02050
Hven16G10630	Hven09G00190	Hven16G01100	Hven01G08930
Hven08G06640	Hven15G05480	Hven08G10780	Hven14G02320
Hven19G13340	Hven03G02340	Hven10G12760	Hven16G09010
Hven10G04810	Hven02G15230	Hven04G10000	Hven08G05250
Hven01G09740	Hven10G01150	Hven10G12740	Hven05G09760
Hven16G06640	Hven10G07580	Hven10G02690	Hven14G05490
Hven11G00820	Hven16G03350	Hven10G01820	Hven16G09030
Hven02G12240	Hven02G01630	Hven01G11670	Hven22G08420
Hven16G08720	Hven04G00630	Hven20G02360	Hven15G07680
Hven13G11300	Hven08G07880	Hven04G10010	Hven16G05300
Hven01G05600	Hven10G03260	Hven11G03970	Hven03G11410
Hven05G13040	Hven11G09570	Hven01G02030	Hven12G02260
Hven15G01680	Hven21G09160	Hven13G00830	Hven06G08760
Hven19G08250	Hven01G05620	Hven04G06900	Hven10G08320
Hven12G04050	Hven07G04240	Hven19G06020	Hven22G01620
Hven22G02760	Hven12G03130	Hven09G06650	Hven04G13730
Hven10G12600	Hven03G07380	Hven10G03710	Hven01G07520
Hven20G09250	Hven19G14410	Hven15G03530	Hven14G08330
Hven20G04780	Hven14G09220	Hven19G15820	Hven11G10150
Hven20G07560	Hven20G07970	Hven04G09150	Hven11G02140
Hven20G06230	Hven18G09060	Hven22G07200	Hven05G14200
Hven19G14300	Hven02G06470	Hven12G06610	Hven20G07650
Hven11G04730	Hven05G05770	Hven09G13250	Hven14G08590
Hven13G05670	Hven21G05240	Hven12G02700	Hven17G09910
Hven06G00390	Hven16G11680	Hven17G05240	Hven06G11400
Hven10G02690	Hven08G03590	Hven06G05570	Hven21G06360
Hven06G01110	Hven12G06910	Hven15G10280	Hven09G03870
Hven08G11370	Hven12G02590	Hven09G13270	Hven17G03660
Hven12G02330	Hven15G07200	Hven10G04750	Hven09G01580
Hven15G05410	Hven13G02810	Hven15G03610	Hven05G11200
Hven11G11700	Hven02G06740	Hven05G10570	Hven13G05200
Hven11G02600	Hven04G00690	Hven09G01150	Hven05G13030
Hven13G11510	Hven13G04190	Hven09G06320	Hven21G01980
Hven18G10410	Hven21G07590	Hven16G13620	Hven02G00750
Hven04G01510	Hven09G10210	Hven21G09160	Hven16G09020
Hven12G02540	Hven02G16570	Hven20G06710	Hven01G10680
Hven02G15590	Hven20G08030	Hven19G11020	Hven16G04110
Hven02G03320	Hven01G00710	Hven12G00670	Hven21G07590
Hven02G08750	Hven04G09740	Hven16G11850	Hven18G02280
Hven09G06310	Hven19G08050	Hven14G03230	Hven01G00010
Hven09G00720	Hven10G00160	Hven08G07160	Hven01G07860
Hven12G11030	Hven07G04750	Hven01G11330	Hven04G08620
Hven19G11200	Hven03G07520	Hven03G07540	Hven04G08630
Hven16G14050	Hven18G05000	Hven19G05500	Hven22G04720
Hven18G04480	Hven21G12520	Hven07G17000	Hven16G00930
Hven20G02360	Hven22G06040	Hven13G12200	Hven18G06090
Hven01G15100	Hven05G13560	Hven22G02770	Hven14G01250
Hven06G07480	Hven07G06930	Hven02G07780	Hven15G02260
Hven13G06260	Hven04G06310	Hven15G03420	Hven04G08410
Hven18G12850	Hven08G06070	Hven17G10730	Hven14G01710
Hven22G05510	Hven14G02990	Hven04G09020	Hven20G07460
Hven13G11910	Hven06G01420	Hven09G12840	Hven21G15480
Hven03G01260	Hven07G04210	Hven11G10370	Hven15G03330
Hven03G00790	Hven18G02430	Hven03G07350	Hven20G06090
Hven07G07450	Hven02G01050	Hven10G11940	Hven10G03330
Hven03G00530	Hven02G04390	Hven07G01420	Hven05G12010
Hven19G14810	Hven20G07650	Hven18G04550	Hven01G14020
Hven18G01110	Hven01G05050	Hven04G08090	Hven19G13960
Hven10G09540	Hven14G06080	Hven02G06850	Hven12G06070
Hven14G00490	Hven02G05360	Hven11G12490	Hven04G00210
Hven07G16560	Hven18G11460	Hven16G05340	Hven08G10320
Hven04G07700	Hven13G09830	Hven21G01150	Hven11G10460
Hven07G07160	Hven06G05190	Hven18G15320	Hven09G12020
Hven21G11250	Hven12G00220	Hven16G13380	Hven08G00120
Hven07G12980	Hven15G08020	Hven19G14540	Hven21G03610
Hven19G20540	Hven21G03810	Hven04G09030	Hven13G13680
Hven21G08840	Hven02G01110	Hven02G13900	Hven02G12600
Hven15G07660	Hven12G03110	Hven04G14340	Hven04G02580
Hven18G08440	Hven09G14970	Hven01G11150	Hven01G15830
Hven13G10360	Hven11G11040	Hven13G08860	Hven06G04820
Hven22G03130	Hven01G00750	Hven18G16050	Hven20G05990
Hven09G03510	Hven09G15040	Hven01G02060	Hven16G04090
Hven11G10300	Hven10G04280	Hven21G15360	Hven01G05460
Hven11G07240	Hven15G00640	Hven21G01340	Hven06G04930
Hven09G04380	Hven22G08640	Hven01G03730	Hven05G01720
Hven11G03970	Hven19G14760	Hven09G05290	Hven01G14170
Hven09G15070	Hven16G11940	Hven14G02520	Hven16G04070
Hven07G06650	Hven04G04390	Hven05G13800	Hven01G04020
Hven11G01830	Hven21G05250	Hven10G01100	Hven22G01470
Hven17G07370	Hven04G06700	Hven08G00040	Hven11G05940
Hven04G11440	Hven08G00600	Hven08G11400	Hven01G00310
Hven09G11070	Hven09G07500	Hven04G01790	Hven11G09100
Hven02G14490	Hven02G07190	Hven10G09360	Hven02G05100
Hven20G04220	Hven06G01140	Hven06G08530	Hven17G03620
Hven08G04600	Hven12G03970	Hven03G08570	Hven09G15850
Hven11G07980	Hven01G14650	Hven11G08430	Hven13G07880
Hven09G05290	Hven12G02270	Hven10G11890	Hven20G02150
Hven21G10720	Hven07G04130	Hven02G08290	Hven08G00580
Hven16G11880	Hven21G05650	Hven13G10830	Hven22G02560
Hven16G08750	Hven02G13870	Hven15G00430	Hven04G08660
Hven03G03050	Hven03G03240	Hven03G03920	Hven22G01290
Hven04G07670	Hven21G11190	Hven05G03260	Hven01G14290
Hven01G00860	Hven09G05040	Hven20G10000	Hven01G02070
Hven03G11020	Hven07G04150	Hven21G02670	Hven01G00230
Hven09G14380	Hven13G02230	Hven16G01570	Hven10G05470
Hven14G07080	Hven10G08890	Hven01G04370	Hven09G02110
Hven15G04720	Hven13G02910	Hven08G12510	Hven02G12610
Hven07G08640	Hven18G09600	Hven12G10480	Hven11G05660
Hven14G05180	Hven19G08510	Hven08G00690	Hven01G01790
Hven22G05600	Hven22G06100	Hven03G08560	Hven19G17920
Hven05G11800	Hven02G10280	Hven16G10320	Hven20G06740
Hven19G00460	Hven02G01130	Hven11G04800	Hven13G08030
Hven15G10530	Hven16G01540	Hven04G01890	Hven22G08900
Hven16G07180	Hven01G12120	Hven11G12130	Hven12G02940
Hven01G11110	Hven05G09620	Hven06G00480	Hven18G06060
Hven01G06440	Hven17G11910	Hven18G11990	Hven02G11550
Hven09G15660	Hven10G08270	Hven22G08660	Hven04G11070
Hven15G06830	Hven15G06860	Hven16G03430	Hven21G12880
Hven01G07740	Hven04G07500	Hven16G09440	Hven19G03920
Hven16G07210	Hven04G08580	Hven22G01850	Hven09G16240
Hven18G00290	Hven20G04240	Hven04G02290	Hven06G06910
Hven12G07780	Hven07G01390	Hven19G05760	Hven22G04840
Hven02G00990	Hven17G03750	Hven16G06600	Hven17G02740
Hven13G10670	Hven18G09420	Hven12G00160	Hven06G05660
Hven13G13670	Hven11G05660	Hven01G04010	Hven11G04730
Hven09G16390	Hven10G02100	Hven05G11520	Hven14G06890
Hven22G02410	Hven09G11310	Hven21G10650	Hven11G11930
Hven04G14100	Hven06G12140	Hven13G14560	Hven18G15760
Hven04G12130	Hven04G08600	Hven14G09870	Hven02G03880
Hven01G14570	Hven10G10060	Hven11G04020	Hven17G03650
Hven09G15570	Hven05G07580	Hven02G16790	Hven16G11870
Hven14G02390	Hven04G06870	Hven10G01610	Hven02G12730
Hven15G07790	Hven09G13430	Hven03G06030	Hven11G02830
Hven10G08420	Hven17G08260	Hven07G01590	Hven17G10960
Hven03G01660	Hven08G11430	Hven11G10960	Hven10G05500
Hven08G08020	Hven11G06470	Hven18G15310	Hven20G03370
Hven18G15390	Hven10G01120	Hven12G05840	Hven17G00720
Hven15G01440	Hven02G04700	Hven01G04340	Hven22G04990
Hven19G13990	Hven02G11840	Hven22G01420	Hven11G01320
Hven22G07370	Hven02G04480	Hven06G04340	Hven19G08360
Hven12G03060	Hven10G07570	Hven04G13470	Hven09G05810
Hven12G09400	Hven13G04360	Hven18G01110	Hven19G20280
Hven05G12970	Hven02G04620	Hven16G00520	Hven01G08150
Hven11G01550	Hven06G12020	Hven04G06440	Hven15G07670
Hven15G00650	Hven09G03020	Hven04G06430	Hven06G08280
Hven02G08980	Hven02G16190	Hven14G05410	Hven09G00660
Hven12G02700	Hven16G02840	Hven18G15330	Hven14G09150
Hven06G04350	Hven02G00060	Hven03G09420	Hven02G13220
Hven03G05250	Hven01G14450	Hven16G06930	Hven13G03960
Hven17G05150	Hven11G06220	Hven14G05170	Hven11G02910
Hven15G02330	Hven03G07800	Hven18G02530	Hven07G02830
Hven01G00340	Hven09G04110	Hven06G11270	Hven04G02330
Hven14G07670	Hven17G07200	Hven16G07540	Hven13G09260
Hven16G03100	Hven12G08210	Hven02G13910	Hven10G06170
Hven17G05240	Hven03G10620	Hven17G04970	Hven21G15470
Hven10G12630	Hven13G04280	Hven21G11250	Hven12G12250
Hven07G06960	Hven01G09130	Hven18G02610	Hven08G03390
Hven03G06050	Hven13G10800	Hven20G10030	Hven09G16230
Hven21G11690	Hven02G16730	Hven04G08580	Hven15G10670
Hven12G01980	Hven02G05650	Hven04G06370	Hven13G07920
Hven02G07860	Hven01G01100	Hven21G02370	Hven17G03600
Hven07G14140	Hven01G11930	Hven10G06850	Hven01G02430
Hven07G16130	Hven16G05540	Hven12G03650	Hven14G05620
Hven12G03620	Hven07G00430	Hven04G09980	Hven04G08880
Hven17G02800	Hven10G04160	Hven08G06300	Hven14G07840
Hven14G06940	Hven19G04720	Hven02G09700	Hven10G03940
Hven09G05740	Hven05G04500	Hven09G04060	Hven09G04690
Hven02G02580	Hven16G11800	Hven01G06550	Hven16G04180
Hven18G11700	Hven18G05330	Hven02G01410	Hven01G07680
Hven11G05930	Hven20G03960	Hven13G10780	Hven14G01350
Hven11G01950	Hven12G06830	Hven09G12140	Hven22G02600
Hven06G12220	Hven10G07530	Hven01G14680	Hven18G01210
Hven05G04510	Hven01G11710	Hven06G08660	Hven11G11900
Hven06G05080	Hven06G07560	Hven17G00200	Hven21G15490
Hven12G06530	Hven04G06740	Hven11G01780	Hven05G08140
Hven18G10150	Hven13G05160	Hven03G05920	Hven18G00460
Hven10G01680	Hven13G06270	Hven02G04250	Hven01G15000
Hven11G03660	Hven19G15120	Hven09G12770	Hven03G04200
Hven20G07660	Hven16G11690	Hven09G16660	Hven10G02280
Hven07G20370	Hven13G13440	Hven09G15120	Hven07G17280
Hven19G20760	Hven12G05900	Hven13G12150	Hven02G01090
Hven03G03120	Hven02G10110	Hven10G03720	Hven03G04170
Hven14G08320	Hven02G15570	Hven19G17780	Hven14G03920
Hven03G02810	Hven04G03940	Hven05G01400	Hven06G03930
Hven19G17960	Hven09G04520	Hven09G15920	Hven07G05780
Hven17G12630	Hven02G07060	Hven03G06600	Hven07G15190
Hven05G00390	Hven04G08570	Hven03G03470	Hven11G03800
Hven14G09290	Hven04G12880	Hven19G22570	Hven08G05430
Hven20G09220	Hven12G03220	Hven12G03980	Hven11G04630
Hven13G12470	Hven10G01140	Hven15G00380	Hven05G04790
Hven17G05560	Hven16G08120	Hven08G10260	Hven21G13260
Hven12G09800	Hven14G06800	Hven01G16040	Hven12G10420
Hven13G14030	Hven02G04490	Hven03G02440	Hven03G04180
Hven22G04610	Hven09G06910	Hven21G13690	Hven14G02280
Hven10G01460	Hven10G08900	Hven21G09900	Hven08G03560
Hven06G06870	Hven10G09480	Hven13G10530	Hven06G12800
Hven14G06060	Hven22G06360	Hven21G00380	Hven05G02960
Hven09G10120	Hven13G11180	Hven01G09090	Hven02G09330
Hven01G05490	Hven10G05950	Hven19G02760	Hven03G07240
Hven19G22300	Hven09G09050	Hven17G01830	Hven18G08460
Hven16G01000	Hven10G01110	Hven04G01860	Hven07G03260
Hven12G06130	Hven12G03560	Hven02G08830	Hven01G02450
Hven10G09930	Hven17G10590	Hven21G09660	Hven21G09030
Hven15G10170	Hven04G05590	Hven21G10100	Hven06G02960
Hven11G04390	Hven14G10300	Hven18G13730	Hven07G06970
Hven14G07740	Hven21G01440	Hven14G06110	Hven03G04210
Hven13G05270	Hven12G10810	Hven08G08800	Hven22G02790
Hven19G11590	Hven05G05800	Hven09G03780	Hven04G00620
Hven04G12490	Hven11G09160	Hven17G07920	Hven07G07870
Hven09G14310	Hven17G09420	Hven01G11880	Hven21G00200
Hven13G11650	Hven05G05390	Hven16G09110	Hven11G04620
Hven20G08690	Hven10G05640	Hven14G03310	Hven08G00750
Hven14G03200	Hven06G07510	Hven12G01110	Hven01G12960
Hven17G11820	Hven01G16400	Hven01G07710	Hven02G12690
Hven09G11530	Hven12G10620	Hven11G00400
Hven16G00820	Hven02G10100	Hven09G06330
Hven04G14360	Hven01G09750	Hven19G18470
Hven17G02740	Hven03G07790	Hven20G04140
Hven05G09780	Hven02G04410	Hven15G01470
Hven21G11240	Hven10G01000	Hven06G11300
Hven13G08210	Hven02G01390	Hven07G05660
Hven04G06120	Hven01G05630	Hven08G08290
Hven08G06570	Hven13G04610	Hven10G11900
Hven05G05210	Hven19G12420	Hven02G14890
Hven14G02650	Hven03G11190	Hven05G01710
Hven04G03330	Hven10G10300	Hven16G08880
Hven04G13690	Hven08G03860	Hven09G03310
Hven19G13980	Hven16G01600	Hven10G10180
Hven22G02440	Hven18G04330	Hven08G09430
Hven16G10660	Hven12G01350	Hven21G02330
Hven10G10310	Hven02G15800	Hven12G11150
Hven06G03950	Hven18G10820	Hven10G08250
Hven14G07690	Hven06G06320	Hven14G04830
Hven10G09190	Hven01G13820	Hven02G02150
Hven10G11950	Hven12G10720	Hven17G05230
Hven18G14920	Hven02G06480	Hven17G05430
Hven18G08040	Hven03G03930	Hven08G10270
Hven09G11770	Hven19G08270	Hven21G08600
Hven12G06990	Hven09G15830	Hven18G09880
Hven12G04060	Hven10G09960	Hven17G04090
Hven02G06440	Hven18G06250	Hven08G10760
Hven04G03030	Hven11G02160	Hven04G12890
Hven10G03450	Hven01G14810	Hven05G12090
Hven01G03740	Hven12G05540	Hven12G02560
Hven10G09980	Hven20G03020	Hven07G14940
Hven12G05710	Hven11G11110	Hven10G09700
Hven02G11700	Hven02G00350	Hven20G06620
Hven11G05490	Hven22G08540	Hven03G03860
Hven19G19560	Hven18G14680	Hven06G05580
Hven14G06300	Hven09G03480	Hven04G11160
Hven18G10440	Hven05G14050	Hven13G14270
Hven15G09050	Hven10G07130	Hven02G04910
Hven01G00800	Hven19G20080	Hven22G06730
Hven07G07570	Hven17G03720	Hven15G07160
Hven21G03630	Hven20G07210	Hven21G12920
Hven18G10640	Hven04G11120	Hven05G00420
Hven15G02360	Hven02G16580	Hven15G06770
Hven16G07450	Hven10G06930	Hven08G03120
Hven13G11150	Hven17G07120	Hven11G04000
Hven06G03130	Hven04G13700	Hven11G03660
Hven22G05390	Hven08G01580	Hven11G07260
Hven11G10270	Hven15G08940	Hven11G11510
Hven08G06340	Hven04G02630	Hven05G12740
Hven20G04540	Hven04G01960	Hven12G00270
Hven16G10640	Hven02G02740	Hven10G03280
Hven09G00760	Hven16G06500	Hven09G05740
Hven14G09900	Hven05G10570	Hven21G01140
Hven09G03750	Hven04G09710	Hven18G08100
Hven10G10520	Hven21G13530	Hven13G04170
Hven19G02090	Hven18G04660	Hven17G11850
Hven09G07400	Hven19G16380	Hven01G05530
Hven08G12200	Hven09G09250	Hven17G08840
Hven19G13610	Hven21G13960	Hven16G04170
Hven01G02260	Hven15G00780	Hven18G09860
Hven04G09320	Hven09G06640	Hven05G05170
Hven17G06330	Hven16G13800	Hven22G04280
Hven02G13760	Hven04G07340	Hven08G07190
Hven21G03420	Hven02G01100	Hven20G01750
Hven14G00520	Hven18G04560	Hven21G01850
Hven19G01770	Hven10G08480	Hven22G06180
Hven19G16060	Hven15G07050	Hven11G00890
Hven02G00960	Hven09G05590	Hven13G04930
Hven13G06120	Hven10G08250	Hven01G03560
Hven20G04900	Hven04G04990	Hven17G08860
Hven12G10440	Hven01G02650	Hven09G07360
Hven12G03780	Hven07G14360	Hven02G08850
Hven20G10090	Hven15G04580	Hven20G10010
Hven14G08780	Hven08G03870	Hven16G00670
Hven04G12040	Hven04G03530	Hven08G10770
Hven04G07010	Hven18G15660	Hven21G09170
Hven19G08910	Hven18G11410	Hven16G10900
Hven14G02630	Hven04G06300	Hven21G08660
Hven05G03080	Hven13G13730	Hven21G09860
Hven12G11150	Hven04G01820	Hven09G13480
Hven07G14240	Hven05G11170	Hven03G08670
Hven22G05530	Hven04G06270	Hven08G04170
Hven19G22490	Hven11G06240	Hven13G12030
Hven21G03110	Hven05G09430	Hven02G11850
Hven09G13600	Hven15G06970	Hven05G02300
Hven03G09460	Hven14G07070	Hven19G19800
Hven20G03540	Hven16G00540	Hven08G10940
Hven09G00690	Hven07G19480	Hven18G05170
Hven05G01620	Hven10G00700	Hven18G04280
Hven06G02320	Hven18G16040	Hven02G14290
Hven16G01050	Hven06G06510	Hven19G15970
Hven13G09070	Hven13G08900	Hven01G08140
Hven04G03780	Hven15G05090	Hven02G08860
Hven05G12350	Hven04G11600	Hven20G02450
Hven01G14330	Hven09G04550	Hven13G12080
Hven17G00650	Hven09G10970	Hven13G12040
Hven10G12960	Hven02G16380	Hven10G11670
Hven09G07390	Hven16G02800	Hven09G00240
Hven13G13680	Hven11G09420	Hven16G09170
Hven17G08290	Hven11G09410	Hven12G10030
Hven02G15370	Hven08G09520	Hven07G01470
Hven22G00730	Hven03G11410	Hven14G04020
Hven07G14230	Hven16G13200	Hven02G14880
Hven10G08950	Hven19G17950	Hven20G02610
Hven03G06630	Hven11G09330	Hven01G07420
Hven18G10840	Hven02G01120	Hven10G01790
Hven05G05620	Hven16G03370	Hven15G00760
Hven02G08730	Hven21G01310	Hven12G05120
Hven20G03310	Hven09G05100	Hven06G05080
Hven03G01700	Hven01G07200	Hven22G04230
Hven09G10530	Hven21G05270	Hven09G12730
Hven07G20130	Hven06G00040	Hven12G09400
Hven06G05670	Hven22G02460	Hven12G09980
Hven07G18610	Hven16G06100	Hven17G02190
Hven21G01150	Hven16G00620	Hven21G00730
Hven06G01390	Hven17G00470	Hven04G00410
Hven05G08750	Hven02G01470	Hven16G07040
Hven19G08460	Hven05G08770	Hven20G03400
Hven19G09030	Hven02G09070	Hven14G09560
Hven14G05460	Hven09G13120	Hven01G04440
Hven22G04310	Hven02G04640	Hven12G10040
Hven17G01420	Hven21G09780	Hven01G14160
Hven16G10610	Hven07G06200	Hven12G10020
Hven18G00370	Hven16G03400	Hven10G08750
Hven01G14220	Hven19G18740	Hven11G03590
Hven15G05450	Hven10G11860	Hven19G22580
Hven19G15260	Hven10G01420	Hven12G10000
Hven19G14310	Hven16G01610	Hven21G05680
Hven04G04800	Hven03G01920	Hven02G01670
Hven15G05750	Hven11G10790	Hven06G08680
Hven22G00480	Hven09G04390	Hven19G21600
Hven07G16840	Hven04G12120	Hven08G00480
Hven01G16030	Hven14G08250	Hven07G12980
Hven19G08890	Hven15G08200	Hven14G09500
Hven11G07180	Hven16G13430	Hven04G02680
Hven03G02520	Hven10G12820	Hven18G11780
Hven08G06300	Hven13G09700	Hven01G04270
Hven07G01570	Hven06G01180	Hven17G02490
Hven06G06920	Hven02G08440	Hven14G04370
Hven22G03700	Hven01G11480	Hven04G02890
Hven09G08650	Hven02G00270	Hven18G14010
Hven19G09800	Hven06G06330	Hven17G09150
Hven08G09330	Hven05G10520	Hven13G08840
Hven07G19050	Hven06G08170	Hven06G06730
Hven15G04170	Hven02G04670	Hven18G04330
Hven09G16400	Hven20G03970	Hven14G02400
Hven13G14280	Hven21G07490	Hven12G04650
Hven17G10690	Hven12G01950	Hven01G09630
Hven07G02920	Hven10G08610	Hven17G03080
Hven11G05220	Hven21G10630	Hven01G10900
Hven15G01350	Hven06G06040	Hven06G08650
Hven12G10550	Hven03G05440	Hven13G10100
Hven12G08330	Hven02G04420	Hven18G15130
Hven02G00580	Hven15G10670	Hven21G03590
Hven04G06450	Hven19G18040	Hven01G01880
Hven08G05910	Hven20G05220	Hven01G06320
Hven08G00280	Hven10G12590	Hven14G09140
Hven20G02770	Hven02G08830	Hven09G12450
Hven04G08910	Hven07G11860	Hven01G09470
Hven09G06320	Hven17G08170	Hven22G00850
Hven19G22260	Hven10G12830	Hven02G11090
Hven10G05110	Hven04G13300	Hven17G08000
Hven20G03570	Hven18G04990	Hven02G12540
Hven01G12070	Hven03G02170	Hven18G08680
Hven05G07960	Hven10G03120	Hven04G01730
Hven22G04670	Hven17G12210	Hven21G12310
Hven02G03240	Hven18G04360	Hven06G00170
Hven04G11450	Hven08G13160	Hven09G15090
Hven06G08100	Hven07G02540	Hven08G03740
Hven04G14320	Hven09G05470	Hven09G12830
Hven15G08080	Hven02G08220	Hven09G16830
Hven05G10400	Hven05G01440	Hven12G10010
Hven12G00710	Hven15G05330	Hven20G08370
Hven19G16650	Hven16G06320	Hven21G12970
Hven10G10580	Hven17G03740	Hven15G05650
Hven09G05010	Hven15G10260	Hven07G05680
Hven04G05440	Hven19G09420	Hven08G06290
Hven11G07800	Hven19G16760	Hven11G01390
Hven14G03440	Hven17G04290	Hven06G00380
Hven05G08410	Hven02G02120	Hven03G06490
Hven03G06800	Hven02G09420	Hven16G10740
Hven14G09670	Hven10G10100	Hven12G00960
Hven18G00650	Hven11G07320	Hven15G07080
Hven08G10930	Hven02G10330	Hven10G09980
Hven19G07050	Hven04G11070	Hven03G02550
Hven11G01280	Hven12G01600	Hven09G02180
Hven21G04400	Hven15G08530	Hven08G09440
Hven13G12060	Hven05G02090	Hven19G20060
Hven17G01050	Hven02G08820	Hven17G02470
Hven01G05140	Hven21G07240	Hven09G05710
Hven15G08950	Hven16G05320	Hven03G06480
Hven13G14340	Hven14G08910	Hven02G02740
Hven21G03900	Hven15G09340	Hven17G06570
Hven10G01340	Hven18G08490	Hven16G03330
Hven01G13460	Hven19G03590	Hven04G07520
Hven21G03680	Hven21G07760	Hven19G16650
Hven04G13890	Hven07G05150	Hven01G01330
Hven16G08780	Hven03G07920	Hven16G10630
Hven12G09450	Hven16G13440	Hven07G03540
Hven08G03140	Hven19G18320	Hven08G02330
Hven01G12130	Hven07G05280	Hven18G11370
Hven04G06230	Hven03G11090	Hven22G02240
Hven12G10520	Hven15G04120	Hven21G07840
Hven12G08160	Hven21G09710	Hven20G07940
Hven01G13410	Hven06G04670	Hven03G02570
Hven13G14520	Hven08G03110	Hven17G02130
Hven21G01720	Hven18G10810	Hven10G06730
Hven19G09080	Hven05G02030	Hven16G13220
Hven18G12870	Hven01G00820	Hven01G11750
Hven04G02280	Hven07G05630	Hven21G08590
Hven16G11580	Hven21G10980	Hven19G17050
Hven06G04180	Hven21G13320	Hven15G09930
Hven03G06600	Hven03G10800	Hven05G02450
Hven19G14800	Hven07G03430	Hven18G16280
Hven14G02640	Hven15G05060	Hven22G07180
Hven06G01530	Hven05G12380	Hven19G06170
Hven21G03950	Hven16G03410	Hven08G03830
Hven04G00390	Hven17G07020	Hven18G15300
Hven08G09090	Hven05G09650	Hven21G07960
Hven01G12140	Hven12G00240	Hven06G06770
Hven16G09430	Hven08G00970	Hven21G07930
Hven02G01720	Hven21G06000	Hven01G12520
Hven20G07260	Hven20G09550	Hven12G00170
Hven08G08000	Hven18G00300	Hven11G12400
Hven01G09160	Hven11G10830	Hven13G00870
Hven22G02670	Hven04G04760	Hven15G08470
Hven10G07880	Hven10G09870	Hven10G02080
Hven01G12870	Hven05G04300	Hven04G07380
Hven03G03910	Hven07G18450	Hven21G07870
Hven05G10240	Hven16G03390	Hven03G02540
Hven13G09220	Hven01G11630	Hven01G03010
Hven20G06690	Hven21G10170	Hven16G00500
Hven21G01910	Hven18G05020	Hven08G03820
Hven17G03790	Hven05G08110	Hven04G00790
Hven06G06630	Hven12G04250	Hven09G12850
Hven21G09740	Hven17G06100	Hven17G11880
Hven17G10620	Hven10G01840	Hven03G07150
Hven14G08580	Hven07G09170	Hven01G05280
Hven12G04700	Hven09G14940	Hven03G03010
Hven21G08730	Hven02G06800	Hven15G08240
Hven17G07440	Hven11G02020	Hven10G06990
Hven16G00660	Hven17G01000	Hven12G07310
Hven17G07570	Hven19G20200	Hven21G03890
Hven06G11980	Hven13G10530	Hven13G00820
Hven09G06900	Hven17G03020	Hven22G00580
Hven05G11400	Hven02G16370	Hven04G07600
Hven13G12070	Hven09G13300	Hven10G12720
Hven17G09250	Hven16G08840	Hven10G06960
Hven12G00860	Hven16G13750	Hven19G09440
Hven16G07190	Hven15G03490	Hven13G12190
Hven17G08070	Hven14G01910	Hven10G10890
Hven20G03330	Hven02G04360	Hven04G07390
Hven14G03980	Hven02G13960	Hven15G05620
Hven05G01210	Hven21G11150	Hven19G19690
Hven01G07750	Hven02G04080	Hven01G12110
Hven07G12990	Hven08G04350	Hven09G06890
Hven14G01830	Hven08G05110	Hven09G05620
Hven18G10660	Hven19G20740	Hven07G08940
Hven09G03470	Hven10G00760	Hven15G03720
Hven12G08970	Hven16G10320	Hven21G08190
Hven15G09350	Hven17G06940	Hven01G04420
Hven22G04320	Hven15G07130	Hven19G08780
Hven22G06630	Hven11G09400	Hven10G01070
Hven01G00960	Hven17G08350	Hven17G11600
Hven19G13720	Hven02G08870	Hven05G07570
Hven13G00820	Hven04G01120	Hven08G06640
Hven05G00450	Hven22G04900	Hven12G13260
Hven01G15850	Hven09G15120	Hven19G18170
Hven15G10390	Hven10G02110	Hven12G10090
Hven07G06290	Hven16G06090	Hven16G11070
Hven13G04990	Hven02G02710	Hven12G13280
Hven22G09000	Hven12G00690	Hven01G14890
Hven12G06630	Hven07G07210	Hven04G02300
Hven19G05760	Hven17G04560	Hven10G13000
Hven04G14490	Hven10G01290	Hven17G12250
Hven09G12080	Hven13G05250	Hven01G04360
Hven02G07840	Hven10G07060	Hven16G14050
Hven04G03150	Hven12G12120	Hven20G03410
Hven01G01880	Hven13G07290	Hven18G14350
Hven14G10070	Hven10G02090	Hven19G06130
Hven04G02070	Hven09G05450	Hven08G04240
Hven07G10070	Hven16G09770	Hven03G06500
Hven08G06530	Hven17G09380	Hven14G09540
Hven10G12030	Hven15G01770	Hven07G08890
Hven16G09350	Hven20G05170	Hven08G10960
Hven04G01840	Hven16G01280	Hven21G11880
Hven07G13780	Hven10G01330	Hven10G07740
Hven20G09540	Hven02G01770	Hven04G06240
Hven04G14110	Hven01G15780	Hven14G04040
Hven21G04410	Hven06G07400	Hven13G00840
Hven06G01290	Hven14G08500	Hven11G09090
Hven10G02700	Hven08G05140	Hven04G06560
Hven11G11960	Hven20G02510	Hven07G12960
Hven19G19360	Hven04G02680	Hven21G10980
Hven02G13500	Hven15G03610	Hven22G01440
Hven09G14910	Hven02G16180	Hven07G01570
Hven01G06830	Hven01G13030	Hven12G06050
Hven01G06540	Hven06G11660	Hven01G14980
Hven07G13040	Hven04G04970	Hven16G03320
Hven19G09070	Hven02G04400	Hven04G06410
Hven20G09880	Hven09G03390	Hven07G02630
Hven12G06470	Hven11G03720	Hven18G15730
Hven16G10040	Hven01G08210	Hven12G06340
Hven01G09040	Hven01G02140	Hven17G06630
Hven01G02210	Hven11G02380	Hven08G12740
Hven04G03390	Hven11G08730	Hven04G07640
Hven18G11530	Hven15G05490	Hven02G00950
Hven04G00830	Hven22G07760	Hven22G05280
Hven05G11010	Hven01G12200	Hven19G06140
Hven16G08580	Hven21G05840	Hven12G03620
Hven16G13550	Hven02G13110	Hven21G11810
Hven11G00860	Hven03G06760	Hven17G06700
Hven02G00660	Hven17G06970	Hven12G07300
Hven02G10170	Hven17G09460	Hven21G11920
Hven05G01820	Hven07G18010	Hven12G13290
Hven09G10170	Hven17G01860	Hven19G15130
Hven04G07580	Hven19G05330	Hven05G01660
Hven15G05160	Hven14G04740	Hven07G08930
Hven08G00470	Hven06G06780	Hven09G15680
Hven21G09150	Hven18G04920	Hven21G00880
Hven11G00880	Hven05G12800	Hven08G03770
Hven13G13390	Hven04G09550	Hven10G08400
Hven22G05970	Hven18G14990	Hven08G11740
Hven01G04130	Hven17G07140	Hven17G06560
Hven06G02590	Hven09G03590	Hven20G10040
Hven10G09000	Hven16G06410	Hven10G07730
Hven16G08770	Hven07G07220	Hven20G01870
Hven01G15090	Hven20G06850	Hven04G09790
Hven04G02190	Hven11G05770	Hven06G03740
Hven02G15730	Hven18G04020	Hven10G07060
Hven08G06320	Hven16G03580	Hven16G09160
Hven07G07470	Hven15G08810	Hven08G07630
Hven21G09180	Hven14G08930	Hven09G12760
Hven19G19290	Hven14G10040	Hven21G00850
Hven18G13310	Hven18G07610	Hven06G01990
Hven22G07010	Hven02G01090	Hven14G05270
Hven10G02130	Hven20G06830	Hven18G11010
Hven06G01510	Hven12G12110	Hven01G06730
Hven13G07680	Hven09G08770	Hven16G02680
Hven09G07370	Hven19G17510	Hven15G09720
Hven21G01850	Hven19G09640	Hven14G09650
Hven10G00460	Hven20G02520	Hven19G07860
Hven11G00190	Hven04G13850	Hven10G11880
Hven02G16470	Hven04G13470	Hven10G08410
Hven07G03470	Hven18G00490	Hven13G11860
Hven09G03980	Hven08G08030	Hven18G01460
Hven08G11460	Hven14G00570	Hven18G03420
Hven19G09000	Hven09G13580	Hven19G01930
Hven02G15010	Hven01G05170	Hven15G09970
Hven03G00770	Hven14G02360	Hven21G08110
Hven21G09690	Hven13G04400	Hven01G10130
Hven15G07310	Hven05G00460	Hven05G05830
Hven11G09660	Hven16G05890	Hven06G11260
Hven19G15130	Hven03G03350	Hven05G01620
Hven07G13500	Hven06G02080	Hven12G00180
Hven03G07580	Hven06G02170	Hven01G02810
Hven19G04750	Hven09G03880	Hven11G08730
Hven13G01130	Hven13G04330	Hven12G10280
Hven04G01640	Hven14G06020	Hven18G15660
Hven14G04380	Hven15G07430	Hven06G11310
Hven15G05300	Hven19G17400	Hven09G07480
Hven21G13700	Hven02G09410	Hven17G11100
Hven12G06960	Hven18G04940	Hven10G03730
Hven09G00540	Hven09G05460	Hven12G07340
Hven16G01020	Hven06G11700	Hven07G14080
Hven08G00060	Hven01G11460	Hven02G06330
Hven04G13910	Hven07G12810	Hven10G05580
Hven20G00650	Hven16G13920	Hven06G11220
Hven19G01800	Hven06G04640	Hven11G01400
Hven01G15920	Hven19G08240	Hven06G00370
Hven05G11300	Hven12G09310	Hven17G12610
Hven12G06590	Hven21G11910	Hven16G12450
Hven09G07360	Hven05G12960	Hven15G09840
Hven02G09690	Hven04G11570	Hven09G03720
Hven18G09080	Hven04G05140	Hven15G10270
Hven06G03340	Hven20G04070	Hven07G08990
Hven20G06190	Hven02G14030	Hven21G07850
Hven20G08110	Hven17G07840	Hven18G12570
Hven07G16380	Hven10G02630	Hven02G03160
Hven13G09740	Hven12G07430	Hven15G08460
Hven15G07880	Hven12G02680	Hven12G13270
Hven09G12830	Hven12G09260	Hven05G09880
Hven01G03020	Hven01G05660	Hven13G09070
Hven12G09640	Hven20G09760	Hven07G08960
Hven13G03080	Hven08G13120	Hven08G10140
Hven09G04890	Hven02G16620	Hven01G08280
Hven11G04270	Hven12G11000	Hven12G09710
Hven09G13320	Hven16G05740	Hven15G02990
Hven21G04920	Hven02G13910	Hven15G09800
Hven08G00480	Hven21G12060	Hven17G06490
Hven05G11520	Hven16G00350	Hven09G06880
Hven22G08790	Hven02G15580	Hven15G07100
Hven03G03170	Hven08G04930	Hven15G05230
Hven21G13870	Hven03G10990	Hven06G08160
Hven19G20430	Hven02G04660	Hven15G10020
Hven08G08820	Hven04G02880	Hven16G02700
Hven21G13550	Hven06G00420	Hven10G01160
Hven22G09390	Hven16G08860	Hven09G03500
Hven07G11830	Hven18G07090	Hven18G15200
Hven19G16110	Hven01G00380	Hven18G00400
Hven11G04000	Hven18G15340	Hven10G01260
Hven13G14110	Hven22G02900	Hven02G06280
Hven15G00900	Hven10G02030	Hven14G09530
Hven07G03580	Hven16G04900	Hven08G00500
Hven22G04170	Hven02G12960	Hven06G01290
Hven21G02200	Hven17G10970	Hven01G04390
	Hven05G00100	Hven16G01340
	Hven09G05430	Hven18G15190
	Hven03G11210	Hven16G10980
	Hven02G00490	Hven16G11290
	Hven02G01030	Hven16G00440
	Hven04G04960	Hven01G03310
	Hven19G21960	Hven07G08980
	Hven10G08290	Hven15G02970
	Hven13G11700	Hven11G02480
	Hven17G09370	Hven17G10820
	Hven02G13250	Hven01G07180
	Hven13G04300	Hven14G05450
	Hven18G04710	Hven09G12680
	Hven08G11450	Hven20G00470
	Hven19G20180	Hven21G09760
	Hven09G03380	Hven20G06720
	Hven01G13950	Hven01G10920
	Hven06G03920	Hven19G16240
	Hven19G22230	Hven15G04270
	Hven04G03610	Hven17G12600
	Hven02G13670	Hven09G13020
	Hven11G04860	Hven17G08450
	Hven19G13690	Hven22G02830
	Hven09G04910	Hven18G16530
	Hven10G07170	Hven18G08850
	Hven16G04740	Hven06G08580
	Hven07G16510	Hven09G01910
	Hven17G08160	Hven04G09170
	Hven01G02160	Hven03G04460
	Hven19G22250	Hven05G03130
	Hven17G03870	Hven10G00990
	Hven17G02540	Hven22G09220
	Hven09G13370	Hven21G08100
	Hven02G06710	Hven02G08680
	Hven17G10530	Hven04G09580
		Hven22G04310
		Hven14G04290
		Hven05G09600
		Hven02G14560
		Hven14G06880
		Hven02G09140
		Hven04G00250
		Hven09G14250
		Hven04G10820
		Hven16G01600
		Hven06G00400
		Hven16G08720
		Hven01G04380
		Hven05G10240
		Hven19G19490
		Hven10G03120
		Hven17G06210
		Hven07G05690
		Hven07G07650
		Hven09G03270
		Hven06G01540
		Hven03G06090
		Hven22G03060
		Hven12G08280
		Hven15G10300
		Hven18G16770
		Hven22G00590
		Hven12G08210
		Hven22G06000
		Hven18G09380
		Hven21G07790
		Hven17G08770
		Hven17G07740
		Hven01G06930
		Hven01G15610
		Hven15G08960
		Hven12G11270
		Hven19G16250
		Hven18G08270
		Hven02G14300
		Hven01G00970
		Hven20G09170
		Hven21G15330
		Hven22G02160
		Hven04G09770
		Hven15G02980
		Hven09G02310
		Hven05G12390
		Hven14G04050
		Hven05G13260
		Hven19G20850
		Hven01G05060
		Hven01G09740
		Hven10G10870
		Hven09G12870
		Hven19G18610
		Hven06G04390
		Hven17G06610
		Hven10G01020
		Hven04G10310
		Hven06G07270
		Hven01G10470
		Hven17G06640
		Hven06G04110
		Hven18G08350
		Hven16G07860
		Hven18G11110
		Hven21G00890
		Hven10G12730
		Hven20G03460
		Hven21G12440
		Hven10G06980
		Hven02G01790
		Hven17G07170
		Hven02G06490
		Hven10G11010
		Hven04G14330
		Hven21G00810
		Hven02G15240
		Hven01G03990
		Hven17G06550
		Hven09G12620
		Hven22G05980
		Hven18G05180
		Hven17G09600
		Hven19G16220
		Hven18G08330
		Hven16G07910
		Hven15G00640
		Hven09G10160
		Hven02G12520
		Hven03G05140
		Hven13G02220
		Hven19G09400
		Hven12G10630
		Hven13G05670
		Hven01G10460
		Hven04G00700
		Hven11G10650
		Hven01G06750
		Hven02G11900
		Hven11G11420
		Hven21G08120
		Hven19G11580
		Hven13G09080
		Hven19G12400
		Hven08G03840
		Hven12G00650
		Hven13G13140
		Hven02G05160
		Hven16G02250
		Hven15G07740
		Hven07G02580
		Hven16G10380
		Hven13G14480
		Hven19G06120
		Hven17G06470
		Hven19G15540
		Hven15G09700
		Hven08G09930
		Hven20G07710
		Hven14G03780
		Hven10G07750
		Hven09G03620
		Hven15G06630
		Hven16G00480
		Hven21G00840
		Hven07G03380
		Hven19G06760
		Hven16G11960
		Hven03G08470
		Hven20G04760
		Hven03G08090
		Hven06G07080
		Hven05G12100
		Hven07G08860
		Hven18G08660
		Hven02G13620
		Hven19G20040
		Hven22G00010
		Hven18G12520
		Hven16G02660
		Hven04G09760
		Hven01G08970
		Hven11G10920
		Hven03G06000
		Hven08G03760
		Hven14G09520
		Hven08G03790
		Hven16G03380
		Hven16G06230
		Hven19G14900
		Hven05G06060
		Hven19G18450
		Hven12G08080
		Hven01G07740
		Hven08G11890
		Hven17G02540
		Hven06G08550
		Hven06G00020
		Hven12G01840
		Hven16G11610
		Hven19G20860
		Hven01G11930
		Hven07G06210
		Hven16G04640
		Hven10G10990
		Hven21G03680
		Hven08G03800
		Hven13G12160
		Hven16G06180
		Hven15G10640
		Hven18G16180
		Hven04G14200
		Hven12G02810
		Hven09G04370
		Hven13G03110
		Hven04G00640
		Hven01G12300
		Hven13G07510
		Hven18G05700
		Hven20G08080
		Hven18G06170
		Hven08G10540
		Hven05G13560
		Hven11G12800
		Hven09G05730
		Hven01G10450
		Hven09G01940
		Hven07G08840
		Hven10G02130
		Hven15G10010
		Hven15G09710
		Hven01G00500
		Hven02G14000
		Hven18G08310
		Hven18G09840
		Hven07G01530
		Hven16G11230
		Hven04G02040
		Hven18G04080
		Hven11G07450
		Hven08G01490
		Hven20G03140
		Hven13G08670
		Hven15G09950
		Hven18G11750
		Hven05G09660
		Hven07G11450
		Hven01G09220
		Hven03G11100
		Hven16G02670
		Hven02G05050
		Hven15G09870
		Hven11G01700
		Hven19G22550
		Hven10G10880
		Hven21G05290
		Hven04G06420
		Hven21G15010
		Hven06G06040
		Hven17G06650
		Hven02G07290
		Hven11G04010
		Hven11G00770
		Hven10G08830
		Hven04G02490
		Hven19G18240
		Hven15G08690
		Hven21G04520
		Hven22G09410
		Hven16G11300
		Hven02G11080
		Hven05G05530
		Hven15G09690
		Hven04G03020
		Hven02G02870
		Hven18G07890
		Hven19G21900
		Hven18G15790
		Hven07G09010
		Hven19G20870
		Hven18G08320
		Hven20G07720
		Hven01G10860
		Hven15G09810
		Hven16G06210
		Hven06G07560
		Hven18G05140
		Hven16G10350
		Hven12G03940
		Hven08G02110
		Hven09G09000
		Hven01G07140
		Hven19G16230
		Hven02G11860
		Hven21G08150
		Hven18G08300
		Hven01G09500
		Hven15G05690
		Hven14G09990
		Hven10G02260
		Hven17G03810
		Hven09G09190
		Hven08G01550
		Hven06G02520
		Hven02G08190
		Hven21G08170
		Hven01G10420
		Hven11G05360
		Hven22G04780
		Hven22G05860
		Hven20G03450
		Hven21G01080
		Hven06G06550
		Hven13G11410
		Hven21G11320
		Hven17G02150
		Hven11G01380
		Hven19G14920
		Hven18G08280
		Hven01G07790
		Hven12G11440
		Hven16G08950
		Hven16G09090
		Hven17G11920
		Hven08G00490
		Hven15G08510
		Hven22G05560
		Hven15G07150
		Hven14G02860
		Hven08G09420
		Hven03G10890
		Hven19G19090
		Hven14G01390
		Hven04G03790
		Hven22G06990
		Hven19G18530
		Hven21G09850
		Hven13G04530
		Hven07G02590
		Hven15G05540
		Hven15G06870
		Hven13G06770
		Hven04G09680
		Hven01G11690
		Hven15G09960
		Hven09G12330
		Hven13G09760
		Hven12G13250
		Hven20G08110
		Hven22G08600
		Hven19G20810
		Hven21G04210
		Hven14G04030
		Hven12G05810
		Hven06G01010
		Hven12G08990
		Hven10G10530
		Hven01G07130
		Hven18G08650
		Hven08G10550
		Hven01G04100
		Hven19G22420
		Hven22G00840
		Hven01G10840
		Hven06G08200
		Hven09G14680
		Hven17G06540
		Hven02G12510
		Hven08G07970
		Hven05G02440
		Hven20G04780
		Hven05G01150
		Hven18G09750
		Hven15G10040
		Hven07G08950
		Hven07G12800
		Hven15G03510
		Hven19G08460
		Hven08G03810
		Hven11G05200
		Hven19G21120
		Hven21G05280
		Hven09G12310
		Hven16G06220
		Hven02G05890
		Hven10G01140
		Hven18G06860
		Hven21G00800
		Hven18G08090
		Hven16G12230
		Hven07G07060
		Hven19G21030
		Hven13G11370
		Hven08G02150
		Hven21G05700
		Hven21G09930
		Hven08G03410
		Hven16G07710
		Hven16G10330
		Hven01G10820
		Hven15G06640
		Hven19G21650
		Hven15G01570
		Hven13G13650
		Hven17G06710
		Hven21G05260
		Hven06G03660
		Hven09G02480
		Hven02G16240
		Hven16G04630
		Hven17G03790
		Hven09G15080
		Hven03G09030
		Hven20G03440
		Hven20G08510
		Hven09G10230
		Hven13G11360
		Hven17G06480
		Hven20G09180
		Hven03G08590
		Hven10G06220
		Hven03G06460
		Hven06G01210
		Hven06G08620
		Hven07G14230
		Hven05G12340
		Hven05G03420
		Hven10G08570
		Hven17G07090
		Hven01G05450
		Hven13G12070
		Hven16G06190
		Hven07G10460
		Hven16G11110
		Hven09G12860
		Hven02G11120
		Hven08G01340
		Hven06G11230
		Hven04G09050
		Hven13G04910
		Hven09G06130
		Hven08G13260
		Hven19G19200
		Hven01G04320
		Hven14G09180
		Hven02G05360
		Hven07G03210
		Hven14G10310
		Hven05G09630
		Hven05G11230
		Hven16G04880
		Hven16G12710
		Hven17G08580
		Hven19G20830
		Hven04G13580
		Hven07G06560
		Hven20G08090
		Hven18G12130
		Hven09G12320
		Hven20G00730
		Hven10G10240
		Hven18G13830
		Hven19G20480
		Hven10G12750
		Hven07G17960
		Hven15G09740
		Hven16G12700
		Hven05G00890
		Hven15G09850
		Hven06G11250
		Hven21G07950
		Hven06G00730
		Hven11G09720
		Hven02G12110
		Hven19G06160
		Hven17G06720
		Hven18G08340
		Hven16G09120
		Hven15G06620
		Hven10G11000
		Hven13G07210
		Hven11G06450
		Hven19G14910
		Hven04G10830
		Hven06G04220
		Hven15G05630
		Hven15G05710
		Hven02G00230
		Hven16G12720
		Hven10G01000
		Hven18G04140
		Hven02G14320
		Hven07G10250
		Hven21G07380
		Hven07G03820
		Hven19G19140
		Hven01G10330
		Hven17G06620
		Hven18G07900
		Hven08G08810
		Hven17G08720
		Hven13G09750
		Hven19G21020
		Hven11G11360
		Hven02G15330
		Hven19G21910
		Hven16G11310
		Hven01G09460
		Hven18G06820
		Hven18G16540
		Hven18G02210
		Hven02G05200
		Hven08G06670
		Hven09G12610
		Hven10G09020
		Hven20G10140
		Hven19G19190
		Hven21G09220
		Hven13G11390
		Hven21G08140
		Hven02G12530
		Hven02G14520
		Hven04G10360
		Hven05G04620
		Hven07G15790
		Hven10G10660
		Hven20G04710
		Hven01G11820
		Hven13G04160
		Hven19G21080
		Hven06G11460
		Hven01G09180
		Hven20G04410
		Hven15G10320
		Hven03G11090
		Hven08G06660
		Hven19G12550
		Hven01G15060
		Hven15G09890
		Hven15G07330
		Hven17G08180
		Hven02G00760
		Hven01G04430
		Hven01G12460
		Hven05G11020
		Hven01G12120
		Hven01G10790
		Hven02G03590
		Hven07G12300
		Hven08G04940
		Hven21G04810
		Hven03G03420
		Hven18G07690
		Hven11G09130
		Hven20G08120
		Hven06G11180
		Hven22G07370
		Hven10G05120
		Hven12G01130
		Hven01G04090
		Hven11G10100
		Hven12G03790
		Hven09G02280
		Hven10G11580
		Hven06G08670
		Hven01G14560
		Hven01G10770
		Hven16G10430
		Hven09G04400
		Hven10G09780
		Hven04G07970
		Hven20G03470
		Hven21G05570
		Hven02G15080
		Hven11G10910
		Hven04G06400
		Hven10G05130
		Hven08G01500
		Hven07G08810
		Hven19G21050
		Hven16G07840
		Hven07G08830
		Hven15G09920
		Hven01G12000
		Hven11G05720
		Hven21G12470
		Hven17G10540
		Hven21G00790
		Hven01G10810
		Hven11G06530
		Hven19G01890
		Hven01G07300
		Hven04G09710
		Hven10G02230
		Hven04G00140
		Hven02G12070
		Hven18G13800
		Hven12G09740
		Hven19G20890
		Hven16G06200
		Hven10G10540
		Hven16G08930
		Hven07G05700
		Hven02G03200
		Hven22G02030
		Hven07G12760
		Hven14G04820
		Hven10G10550
		Hven19G17640
		Hven10G12770
		Hven13G04610
		Hven14G02830
		Hven22G01690
		Hven07G02020
		Hven18G00630
		Hven07G11100
		Hven05G05810
		Hven10G04030
		Hven06G08640
		Hven07G03970
		Hven09G03690
		Hven21G12420
		Hven04G03970
		Hven01G06380
		Hven21G08560
		Hven07G11460
		Hven17G06440
		Hven11G02490
		Hven16G13990
		Hven13G11720
		Hven14G07270
		Hven07G01540
		Hven15G05670
		Hven13G08100
		Hven19G19220
		Hven21G12300
		Hven07G13730
		Hven02G00990
		Hven02G07350
		Hven01G10760
		Hven04G05380
		Hven04G06650
		Hven18G07090
		Hven04G10350
		Hven06G01570
		Hven04G07000
		Hven08G10920
		Hven19G13520
		Hven02G15860
		Hven09G04380
		Hven04G10810
		Hven09G12460
		Hven12G00240
		Hven08G06320
		Hven16G04830
		Hven17G06600
		Hven08G10040
		Hven16G12670
		Hven19G20050
		Hven17G08740
		Hven20G03490
		Hven22G05510
		Hven02G11910
		Hven11G01050
		Hven16G04620
		Hven07G08410
		Hven09G12700
		Hven02G09720
		Hven05G05950
		Hven16G11320
		Hven01G05410
		Hven21G04720
		Hven19G21670
		Hven21G06410
		Hven12G03110
		Hven17G08750
		Hven15G05660
		Hven07G08820
		Hven20G07190
		Hven17G02460
		Hven14G07050
		Hven05G05210
		Hven13G09770
		Hven14G01090
		Hven15G07110
		Hven01G10750
		Hven01G12020
		Hven01G10850
		Hven14G10020
		Hven03G06510
		Hven17G12210
		Hven03G10910
		Hven14G08040
		Hven14G02090
		Hven01G10830
		Hven14G02550
		Hven17G04390
		Hven09G12300
		Hven05G05790
		Hven15G09680
		Hven09G07440
		Hven15G09830
		Hven19G20990
		Hven19G19060
		Hven19G21750
		Hven21G12430
		Hven15G07320
		Hven17G06670
		Hven01G09340
		Hven02G11630
		Hven18G06970
		Hven14G06300
		Hven04G10860
		Hven13G11890
		Hven16G04680
		Hven10G03230
		Hven08G09190
		Hven18G11190
		Hven07G10830
		Hven17G11340
		Hven12G09790
		Hven13G13830
		Hven16G03480
		Hven01G10720
		Hven13G05720
		Hven19G16070
		Hven08G09450
		Hven19G20930
		Hven21G07970
		Hven02G13360
		Hven15G09470
		Hven19G21070
		Hven19G05450
		Hven02G00220
		Hven16G08110
		Hven04G08550
		Hven15G10650
		Hven01G14450
		Hven10G10580
		Hven01G11920
		Hven19G18150
		Hven01G06560
		Hven21G00770
		Hven13G13190
		Hven21G01220
		Hven16G06520
		Hven03G00840
		Hven09G03030
		Hven15G05160
		Hven09G11370
		Hven13G04400
		Hven17G06660
		Hven06G12250
		Hven10G07100
		Hven18G16860
		Hven20G04000
		Hven15G09780
		Hven09G12690
		Hven15G09900
		Hven19G17140
		Hven08G01090
		Hven15G09940
		Hven02G08240
		Hven20G03430
		Hven05G10270
		Hven22G06830
		Hven16G02810
		Hven03G06050
		Hven05G11660
		Hven17G05770
		Hven08G03250
		Hven15G09880
		Hven12G05960
		Hven01G04350
		Hven18G03050
		Hven10G11980
		Hven17G11290
		Hven17G06530
		Hven02G08280
		Hven08G00910
		Hven18G02580
		Hven07G15850
		Hven06G08590
		Hven13G06780
		Hven07G16700
		Hven10G09670
		Hven11G00130
		Hven02G03560
		Hven16G02690
		Hven07G08880
		Hven16G08130
		Hven04G10340
		Hven17G06500
		Hven20G00270
		Hven18G04110
		Hven04G05640
		Hven15G09990
		Hven20G00630
		Hven18G04310
		Hven04G01210
		Hven20G03200
		Hven01G09290
		Hven19G22500
		Hven21G04180
		Hven16G14180
		Hven07G01610
		Hven07G03830
		Hven01G14810
		Hven19G20880
		Hven13G00860
		Hven15G06880
		Hven13G10980
		Hven07G16340
		Hven06G03810
		Hven07G06520
		Hven12G03190
		Hven18G11470
		Hven21G12760
		Hven07G11470
		Hven05G13340
		Hven02G00240
		Hven07G07120
		Hven07G10500
		Hven15G00960
		Hven04G07370
		Hven15G10030
		Hven07G15810
		Hven04G06610
		Hven20G04740
		Hven21G09920
		Hven08G01530
		Hven17G08710
		Hven13G00300
		Hven01G16400
		Hven20G00450
		Hven09G12440
		Hven09G04520
		Hven04G06600
		Hven01G05080
		Hven05G13770
		Hven13G07450
		Hven01G09800
		Hven12G08650
		Hven01G09790
		Hven07G02690
		Hven01G16090
		Hven01G10710
		Hven06G04430
		Hven20G03500
		Hven07G02640
		Hven01G07360
		Hven07G07660
		Hven13G10990
		Hven21G09270
		Hven19G16410
		Hven19G21060
		Hven13G00310
		Hven20G09760
		Hven14G07730
		Hven07G10340
		Hven16G03690
		Hven06G06570
		Hven20G03510
		Hven06G00050
		Hven07G17170
		Hven01G04050
		Hven11G01100
		Hven06G01240
		Hven02G08200
		Hven16G11100
		Hven17G08780
		Hven16G11040
		Hven07G10370
		Hven21G05580
		Hven06G00990
		Hven19G06180
		Hven13G06790
		Hven08G09840
		Hven10G11870
		Hven14G00210
		Hven07G10840
		Hven15G09760
		Hven16G03370
		Hven22G03570
		Hven10G11660
		Hven03G06470
		Hven12G00850
		Hven17G03910
		Hven18G03380
		Hven10G03290
		Hven14G08080
		Hven18G13060
		Hven19G21400
		Hven08G08110
		Hven19G19050
		Hven16G09150
		Hven18G05930
		Hven10G07010
		Hven18G07670
		Hven09G15650
		Hven09G02340
		Hven15G03320
		Hven21G07510
		Hven05G03730
		Hven12G04190
		Hven14G10390
		Hven10G02120
		Hven03G00240
		Hven02G16420
		Hven13G11380
		Hven04G10050
		Hven06G08050
		Hven18G14230
		Hven18G03390
		Hven18G15220
		Hven17G06690
		Hven17G11050
		Hven01G10780
		Hven04G09360
		Hven15G10100
		Hven01G14720
		Hven09G12230
		Hven08G01270
		Hven06G06720
		Hven21G12500
		Hven07G04630
		Hven03G05060
		Hven01G02730
		Hven07G10400
		Hven20G03960
		Hven16G12690
		Hven13G12730
		Hven07G10590
		Hven05G09090
		Hven08G03860
		Hven07G13750
		Hven07G08390
		Hven07G05760
		Hven18G08490
		Hven06G11470
		Hven01G11480
		Hven07G10320
		Hven01G10320
		Hven02G13630
		Hven13G11110
		Hven05G05820
		Hven18G04620
		Hven02G05210
		Hven18G08210
		Hven03G10850
		Hven04G02310
		Hven11G03560
		Hven17G11840
		Hven18G14260
		Hven21G09240
		Hven01G03590
		Hven01G07830
		Hven03G10770
		Hven05G03270
		Hven15G01550
		Hven09G01930
		Hven07G10900
		Hven16G11280
		Hven21G07940
		Hven06G12820
		Hven05G02250
		Hven10G11250
		Hven10G02250
		Hven04G03160
		Hven12G11640
		Hven05G01680
		Hven07G15580
		Hven08G01930
		Hven05G02850
		Hven11G09530
		Hven06G12570
		Hven21G15160
		Hven16G04450
		Hven19G20710
		Hven10G05960
		Hven18G07600
		Hven05G13460
		Hven18G12270
		Hven01G01110
		Hven07G04140
		Hven16G03750
		Hven09G01560
		Hven02G08420
		Hven15G10570
		Hven07G08870
		Hven07G10790
		Hven07G10390
		Hven10G04060
		Hven01G01140
		Hven07G03930
		Hven10G00020
		Hven07G02720
		Hven15G04190
		Hven21G05310
		Hven01G14550
		Hven21G12450
		Hven01G11560
		Hven21G09820
		Hven17G06430
		Hven20G02680
		Hven16G09060
		Hven07G11280
		Hven10G12390
		Hven02G10450
		Hven16G02770
		Hven07G06630
		Hven19G12380
		Hven04G06460
		Hven17G06780
		Hven20G00780
		Hven01G05420
		Hven06G08610
		Hven03G02430
		Hven03G02050
		Hven21G11350
		Hven13G08460
		Hven15G10050
		Hven18G07040
		Hven11G06240
		Hven07G02570
		Hven21G05610
		Hven10G00720
		Hven12G02850
		Hven07G15780
		Hven02G04780
		Hven09G14560
		Hven17G09410
		Hven12G00680
		Hven05G01750
		Hven11G05440
		Hven02G11100
		Hven02G05190
		Hven08G01350
		Hven04G09700
		Hven02G16220
		Hven02G16570
		Hven19G20970
		Hven19G20950
		Hven16G07760
		Hven22G06570
		Hven06G01030
		Hven09G04390
		Hven20G03420
		Hven08G00030
		Hven16G03310
		Hven06G11280
		Hven17G01630
		Hven19G09420
		Hven07G11180
		Hven21G00760
		Hven06G08510
		Hven06G11290
		Hven13G11010
		Hven09G04200
		Hven01G01830
		Hven21G08130
		Hven10G03300
		Hven05G13860
		Hven16G09100
		Hven07G03520
		Hven06G01000
		Hven07G10350
		Hven10G10920
		Hven09G10240
		Hven01G10730
		Hven08G01510
		Hven14G07870
		Hven21G12380
		Hven18G05110
		Hven03G09280
		Hven19G21410
		Hven08G03200
		Hven17G12560
		Hven10G01120
		Hven03G10430
		Hven07G01430
		Hven22G08610
		Hven09G10810
		Hven22G03740
		Hven21G09720
		Hven18G15210
		Hven05G05140
		Hven09G16270
		Hven07G11320
		Hven06G03570
		Hven16G03290
		Hven19G14810
		Hven19G20840
		Hven17G06510
		Hven01G10740
		Hven18G05090
		Hven02G00370
		Hven06G08540
		Hven19G20940
		Hven21G11360
		Hven19G19210
		Hven12G07370
		Hven18G03950
		Hven11G09730
		Hven19G21100
		Hven17G11990
		Hven12G11810
		Hven17G03470
		Hven16G10400
		Hven10G11550
		Hven06G02080
		Hven01G14150
		Hven11G09870
		Hven09G05940
		Hven19G21990
		Hven13G03810
		Hven04G02320
		Hven04G00260
		Hven15G10310
		Hven06G03800
		Hven22G04890
		Hven03G08220
		Hven14G04180
		Hven09G12640
		Hven21G12460
		Hven18G12660
		Hven20G09250
		Hven16G11270
		Hven17G09980
		Hven08G10860
		Hven19G19130
		Hven04G02930
		Hven22G01650
		Hven16G10370
		Hven11G01820
		Hven22G02690
		Hven18G05120
		Hven20G08170
		Hven20G02670
		Hven02G02960
		Hven07G15760
		Hven17G12170
		Hven05G05800
		Hven01G10220
		Hven08G03780
		Hven21G01030
		Hven06G01020
		Hven10G01110
		Hven19G18660
		Hven20G04770
		Hven08G05750
		Hven15G07560
		Hven21G15400
		Hven14G04680
		Hven14G05440
		Hven11G09860
		Hven02G08870
		Hven19G18680
		Hven02G14450
		Hven02G01010
		Hven19G09720
		Hven02G09840
		Hven10G03260
		Hven12G06650
		Hven18G08040
		Hven17G11430
		Hven07G16770
		Hven16G08090
		Hven08G01000
		Hven07G04130
		Hven11G11100
		Hven14G01880
		Hven13G06570
		Hven10G07190
		Hven07G03990
		Hven13G11710
		Hven19G16400
		Hven10G12120
		Hven09G01660
		Hven12G06030
		Hven13G10790
		Hven13G13210
		Hven19G18500
		Hven22G01100
		Hven17G07900
		Hven08G12610
		Hven09G04610
		Hven07G11260
		Hven02G02900
		Hven22G08550
		Hven12G04140
		Hven19G16280
		Hven11G01470
		Hven16G07410
		Hven10G09350
		Hven20G04060
		Hven17G08890
		Hven12G04300
		Hven17G08760
		Hven13G02070
		Hven13G10350
		Hven07G04060
		Hven13G11400
		Hven16G08630
		Hven06G12140
		Hven18G16700
		Hven07G10820
		Hven02G14280
		Hven07G17150
		Hven21G05590
		Hven11G11350
		Hven14G05460
		Hven11G01800
		Hven19G21620
		Hven05G00900
		Hven02G10350
		Hven16G02180
		Hven01G06760
		Hven07G10050
		Hven08G02410
		Hven18G08060
		Hven13G06310
		Hven17G00420
		Hven07G05000
		Hven07G10700
		Hven21G08160
		Hven16G09140
		Hven01G15910
		Hven07G11270
		Hven16G08840
		Hven02G08470
		Hven01G01520
		Hven01G06740
		Hven16G11140
		Hven12G01750
		Hven17G08490
		Hven16G00490
		Hven01G09410
		Hven15G08480
		Hven16G11220
		Hven19G20920
		Hven11G04860
		Hven16G09080
		Hven06G04670
		Hven07G11110
		Hven21G06080
		Hven07G10850
		Hven17G02850
		Hven04G10850
		Hven18G16650
		Hven06G04370
		Hven18G16870
		Hven02G11660
		Hven07G12770
		Hven16G05710
		Hven05G12410
		Hven18G03450
		Hven17G08830
		Hven08G01430
		Hven11G09880
		Hven15G09730
		Hven05G04300
		Hven19G21540
		Hven12G05820
		Hven17G01080
		Hven05G04020
		Hven15G09770
		Hven18G13780
		Hven19G15980
		Hven21G05910
		Hven19G09390
		Hven22G02910
		Hven02G12160
		Hven01G04400
		Hven04G03940
		Hven01G04330
		Hven10G10560
		Hven01G05050
		Hven18G14640
		Hven07G10280
		Hven14G05480
		Hven19G21720
		Hven05G09070
		Hven10G05240
		Hven07G15430
		Hven21G08960
		Hven13G13160
		Hven01G16420
		Hven18G11410
		Hven14G08780
		Hven08G12750
		Hven18G12640
		Hven18G06660
		Hven07G20090
		Hven06G08990
		Hven07G17090
		Hven12G03220
		Hven06G07230
		Hven04G08670
		Hven21G11900
		Hven18G08920
		Hven07G06530
		Hven16G02640
		Hven17G09420
		Hven07G10910
		Hven17G06590
		Hven08G02170
		Hven02G07720
		Hven15G10000
		Hven02G16030
		Hven18G03910
		Hven07G05310
		Hven10G07000
		Hven07G10880
		Hven21G13850
		Hven16G03640
		Hven15G09390
		Hven01G16440
		Hven13G11770
		Hven10G08710
		Hven12G04280
		Hven01G04410
		Hven04G06360
		Hven07G17200
		Hven19G21270
		Hven17G02200
		Hven13G11150
		Hven01G05580
		Hven08G09200
		Hven16G00510
		Hven21G05300
		Hven21G04970
		Hven18G16820
		Hven14G01460
		Hven15G07090
		Hven02G04020
		Hven10G10190
		Hven02G11460
		Hven15G09910
		Hven09G08720
		Hven01G03600
		Hven07G10800
		Hven10G02090
		Hven17G09780
		Hven04G09690
		Hven06G12370
		Hven02G02980
		Hven12G04670
		Hven11G00420
		Hven17G11910
		Hven10G07690
		Hven06G08150
		Hven07G10330
		Hven15G08610
		Hven06G04420
		Hven17G06680
		Hven19G21430
		Hven11G00940
		Hven02G16410
		Hven11G11750
		Hven01G02800
		Hven20G00110
		Hven16G10360
		Hven06G08520
		Hven03G00830
		Hven13G05270
		Hven06G04170
		Hven19G08470
		Hven16G01920
		Hven13G04680
		Hven19G20820
		Hven16G11330
		Hven08G10180
		Hven19G00860
		Hven09G15980
		Hven09G03710
		Hven12G04290
		Hven11G06380
		Hven05G04130
		Hven17G06520
		Hven10G09680
		Hven02G11110
		Hven05G13280
		Hven17G03840
		Hven09G06410
		Hven22G01550
		Hven20G01720
		Hven19G20900
		Hven18G04290
		Hven18G07050
[truncated: 1,623 more rows]

## Sheet: function of DEGs in 19 W
19W up in fat body
ID	Description	GeneRatio	BgRatio	pvalue	p.adjust	qvalue	geneID	Count
ko02000	Transporters [BR:ko02000]	36/288	445/9065	1.88604e-07	5.20546e-05	4.78458e-05	Hven19G13340/Hven10G12600/Hven20G06230/Hven02G15590/Hven03G00530/Hven10G09540/Hven21G11250/Hven14G07080/Hven02G00990/Hven01G14570/Hven17G05150/Hven17G05240/Hven18G11700/Hven10G09930/Hven04G12490/Hven09G14310/Hven10G10310/Hven18G08040/Hven14G06300/Hven21G03630/Hven17G06330/Hven04G03780/Hven19G08460/Hven15G01350/Hven01G05140/Hven16G08780/Hven04G06230/Hven17G03790/Hven01G00960/Hven14G10070/Hven02G13…	36
ko04138	Autophagy - yeast	9/288	70/9065	0.000345333	0.0476559	0.0438027	Hven07G14080/Hven18G11700/Hven14G09290/Hven05G03080/Hven21G03900/Hven04G00390/Hven12G04700/Hven08G00060/Hven20G00650	9
19W down in fat body
ID	Description	GeneRatio	BgRatio	pvalue	p.adjust	qvalue	geneID	Count
ko05012	Parkinson disease	38/375	200/9065	1.22633e-15	2.88683e-13	2.23627e-13	Hven02G01630/Hven12G06910/Hven04G00690/Hven10G00160/Hven09G14970/Hven09G15040/Hven19G14760/Hven16G11940/Hven04G04390/Hven02G13870/Hven16G01540/Hven10G08270/Hven04G07500/Hven07G01390/Hven08G11430/Hven11G06470/Hven03G07800/Hven02G01390/Hven03G11190/Hven06G06320/Hven18G14680/Hven17G03720/Hven20G07210/Hven04G11120/Hven04G04990/Hven05G11170/Hven06G06510/Hven02G16380/Hven03G11410/Hven21G01310/Hven19G16…	38
ko00190	Oxidative phosphorylation	27/375	100/9065	2.14344e-15	2.88683e-13	2.23627e-13	Hven08G03590/Hven12G06910/Hven04G00690/Hven10G00160/Hven09G14970/Hven09G15040/Hven19G14760/Hven04G04390/Hven02G13870/Hven03G03240/Hven16G01540/Hven07G01390/Hven08G11430/Hven11G06470/Hven02G01390/Hven03G11190/Hven06G06320/Hven11G02160/Hven18G14680/Hven20G07210/Hven04G04990/Hven06G06510/Hven02G16380/Hven19G16760/Hven15G03490/Hven07G07210/Hven09G13580	27
ko03032	DNA replication proteins [BR:ko03032]	30/375	127/9065	3.04947e-15	2.88683e-13	2.23627e-13	Hven09G00190/Hven10G03260/Hven07G06930/Hven08G06070/Hven12G00220/Hven15G00640/Hven05G09620/Hven11G06220/Hven05G04500/Hven04G08570/Hven12G03560/Hven12G10810/Hven12G10620/Hven19G08270/Hven12G05540/Hven11G06240/Hven16G06100/Hven02G09070/Hven10G01420/Hven13G09700/Hven05G10520/Hven16G06320/Hven21G10980/Hven15G05060/Hven11G08730/Hven19G09640/Hven04G13470/Hven09G05430/Hven02G00490/Hven02G13250	30
ko05020	Prion disease	36/375	190/9065	7.90284e-15	5.61102e-13	4.34656e-13	Hven02G01630/Hven12G06910/Hven04G00690/Hven10G00160/Hven09G14970/Hven09G15040/Hven19G14760/Hven16G11940/Hven04G04390/Hven02G13870/Hven16G01540/Hven10G08270/Hven04G07500/Hven07G01390/Hven08G11430/Hven11G06470/Hven03G07800/Hven02G01390/Hven03G11190/Hven06G06320/Hven18G14680/Hven17G03720/Hven20G07210/Hven04G11120/Hven04G04990/Hven05G11170/Hven06G06510/Hven02G16380/Hven19G16760/Hven21G10170/Hven15G03…	36
ko05208	Chemical carcinogenesis - reactive oxygen species	32/375	165/9065	1.3508e-13	7.67252e-12	5.9435e-12	Hven10G01150/Hven02G01630/Hven12G06910/Hven04G00690/Hven10G00160/Hven09G14970/Hven09G15040/Hven19G14760/Hven04G04390/Hven02G13870/Hven16G01540/Hven07G01390/Hven08G11430/Hven11G06470/Hven10G01120/Hven10G01140/Hven10G01110/Hven02G01390/Hven03G11190/Hven06G06320/Hven18G14680/Hven20G07210/Hven04G04990/Hven06G06510/Hven02G16380/Hven22G02460/Hven19G16760/Hven02G09420/Hven15G03490/Hven07G07210/Hven09G13…	32
ko05010	Alzheimer disease	39/375	252/9065	5.54348e-13	2.62392e-11	2.03261e-11	Hven11G09570/Hven12G06910/Hven04G00690/Hven10G00160/Hven09G14970/Hven09G15040/Hven19G14760/Hven16G11940/Hven04G04390/Hven02G13870/Hven16G01540/Hven10G08270/Hven04G07500/Hven07G01390/Hven08G11430/Hven11G06470/Hven03G07800/Hven02G01390/Hven03G11190/Hven02G15800/Hven06G06320/Hven18G14680/Hven17G03720/Hven20G07210/Hven04G11120/Hven04G04990/Hven05G11170/Hven06G06510/Hven02G16380/Hven03G11410/Hven19G16…	39
ko03011	Ribosome [BR:ko03011]	31/375	164/9065	6.82254e-13	2.768e-11	2.14423e-11	Hven10G04280/Hven21G05650/Hven03G10620/Hven10G04160/Hven13G06270/Hven10G09480/Hven19G12420/Hven04G13700/Hven07G14360/Hven04G11600/Hven21G01310/Hven06G00040/Hven16G00620/Hven09G13120/Hven17G03740/Hven02G10330/Hven05G02090/Hven21G07240/Hven21G09710/Hven05G09650/Hven19G20200/Hven17G06940/Hven11G02380/Hven03G06760/Hven19G05330/Hven20G02520/Hven01G05170/Hven04G02880/Hven18G15340/Hven05G00100/Hven02G13…	31
ko03030	DNA replication	16/375	39/9065	8.47116e-13	3.00726e-11	2.32957e-11	Hven09G00190/Hven10G03260/Hven07G06930/Hven08G06070/Hven15G00640/Hven11G06220/Hven05G04500/Hven12G03560/Hven12G10810/Hven11G06240/Hven02G09070/Hven16G06320/Hven21G10980/Hven09G05430/Hven02G00490/Hven02G13250	16
ko05022	Pathways of neurodegeneration - multiple diseases	41/375	299/9065	7.89596e-12	2.45803e-10	1.90411e-10	Hven02G01630/Hven11G09570/Hven12G06910/Hven04G00690/Hven10G00160/Hven09G14970/Hven09G15040/Hven19G14760/Hven16G11940/Hven04G04390/Hven02G13870/Hven16G01540/Hven10G08270/Hven04G07500/Hven07G01390/Hven08G11430/Hven11G06470/Hven03G07800/Hven02G01390/Hven03G11190/Hven02G15800/Hven06G06320/Hven18G14680/Hven17G03720/Hven20G07210/Hven04G11120/Hven04G04990/Hven05G11170/Hven06G06510/Hven02G16380/Hven03G11…	41
ko05016	Huntington disease	36/375	238/9065	9.13903e-12	2.45803e-10	1.90411e-10	Hven02G01630/Hven12G06910/Hven04G00690/Hven10G00160/Hven09G14970/Hven09G15040/Hven19G14760/Hven16G11940/Hven04G04390/Hven02G13870/Hven16G01540/Hven10G08270/Hven04G07500/Hven07G01390/Hven08G11430/Hven11G06470/Hven03G07800/Hven02G01390/Hven03G11190/Hven06G06320/Hven18G14680/Hven17G03720/Hven20G07210/Hven04G11120/Hven04G04990/Hven05G11170/Hven06G06510/Hven02G16380/Hven04G13300/Hven19G16760/Hven21G10…	36
ko03010	Ribosome	26/375	128/9065	9.52053e-12	2.45803e-10	1.90411e-10	Hven10G04280/Hven21G05650/Hven03G10620/Hven10G04160/Hven13G06270/Hven10G09480/Hven19G12420/Hven04G13700/Hven04G11600/Hven21G01310/Hven06G00040/Hven17G03740/Hven02G10330/Hven05G02090/Hven21G07240/Hven21G09710/Hven19G20200/Hven17G06940/Hven11G02380/Hven03G06760/Hven19G05330/Hven20G02520/Hven01G05170/Hven04G02880/Hven05G00100/Hven02G13670	26
ko05014	Amyotrophic lateral sclerosis	38/375	273/9065	3.084e-11	7.29879e-10	5.65399e-10	Hven02G01630/Hven12G06910/Hven04G00690/Hven10G00160/Hven09G14970/Hven09G15040/Hven19G14760/Hven16G11940/Hven04G04390/Hven02G13870/Hven16G01540/Hven10G08270/Hven04G07500/Hven07G01390/Hven08G11430/Hven11G06470/Hven03G07800/Hven02G01390/Hven03G11190/Hven06G06320/Hven18G14680/Hven17G03720/Hven20G07210/Hven04G11120/Hven04G04990/Hven05G11170/Hven06G06510/Hven02G16380/Hven04G12120/Hven19G16760/Hven21G10…	38
ko04932	Non-alcoholic fatty liver disease	21/375	88/9065	3.99528e-11	8.72816e-10	6.76125e-10	Hven12G06910/Hven04G00690/Hven10G00160/Hven09G14970/Hven09G15040/Hven19G14760/Hven04G04390/Hven02G13870/Hven16G01540/Hven07G01390/Hven08G11430/Hven11G06470/Hven02G01390/Hven03G11190/Hven06G06320/Hven04G04990/Hven06G06510/Hven19G16760/Hven15G03490/Hven06G07400/Hven09G13580	21
ko04714	Thermogenesis	26/375	150/9065	3.89607e-10	7.90346e-09	6.1224e-09	Hven08G03590/Hven12G06910/Hven04G00690/Hven10G00160/Hven09G14970/Hven09G15040/Hven19G14760/Hven04G04390/Hven02G13870/Hven16G01540/Hven07G01390/Hven08G11430/Hven11G06470/Hven02G01390/Hven03G11190/Hven06G06320/Hven11G02160/Hven18G14680/Hven20G07210/Hven04G04990/Hven06G06510/Hven02G16380/Hven19G16760/Hven15G03490/Hven07G07210/Hven09G13580	26
ko05415	Diabetic cardiomyopathy	24/375	131/9065	5.81668e-10	1.10129e-08	8.53113e-09	Hven12G06910/Hven04G00690/Hven10G00160/Hven09G14970/Hven09G15040/Hven19G14760/Hven04G04390/Hven02G13870/Hven16G01540/Hven07G01390/Hven08G11430/Hven11G06470/Hven02G01390/Hven03G11190/Hven06G06320/Hven18G14680/Hven20G07210/Hven04G04990/Hven06G06510/Hven02G16380/Hven19G16760/Hven15G03490/Hven07G07210/Hven09G13580	24
ko05171	Coronavirus disease - COVID-19	21/375	128/9065	5.37681e-08	9.54383e-07	7.39311e-07	Hven10G04280/Hven21G05650/Hven03G10620/Hven10G04160/Hven10G09480/Hven19G12420/Hven04G13700/Hven04G11600/Hven21G01310/Hven06G00040/Hven17G03740/Hven02G10330/Hven21G09710/Hven19G20200/Hven03G06760/Hven19G05330/Hven20G02520/Hven01G05170/Hven04G02880/Hven05G00100/Hven02G13670	21
ko00280	Valine, leucine and isoleucine degradation	14/375	62/9065	1.60429e-07	2.68012e-06	2.07615e-06	Hven09G04410/Hven14G09220/Hven11G11040/Hven22G06100/Hven04G08580/Hven01G01100/Hven02G15800/Hven10G09960/Hven08G01580/Hven09G04390/Hven10G12820/Hven19G03590/Hven02G16620/Hven02G15580	14
ko04260	Cardiac muscle contraction	10/375	35/9065	9.4593e-07	1.49247e-05	1.15614e-05	Hven12G06910/Hven04G00690/Hven10G00160/Hven04G04390/Hven02G13870/Hven16G01540/Hven11G06470/Hven02G01390/Hven04G04990/Hven15G03490	10
ko00330	Arginine and proline metabolism	11/375	48/9065	2.98066e-06	4.45531e-05	3.45129e-05	Hven14G09220/Hven21G07590/Hven02G16570/Hven11G11040/Hven04G08580/Hven08G03860/Hven18G10820/Hven10G09960/Hven02G16580/Hven08G01580/Hven03G07920	11
ko03040	Spliceosome	19/375	137/9065	3.28159e-06	4.65986e-05	3.60975e-05	Hven12G00220/Hven05G09620/Hven09G03020/Hven02G16730/Hven04G08570/Hven12G10620/Hven19G08270/Hven20G03020/Hven15G04580/Hven08G09520/Hven04G12120/Hven13G09700/Hven06G06330/Hven10G12830/Hven02G02120/Hven15G05060/Hven18G05020/Hven02G02710/Hven20G04070	19
ko04111	Cell cycle - yeast	13/375	70/9065	4.69554e-06	6.35016e-05	4.91913e-05	Hven10G03260/Hven07G06930/Hven08G06070/Hven15G00640/Hven16G02840/Hven11G06220/Hven12G08210/Hven10G06930/Hven05G10520/Hven21G10980/Hven13G05250/Hven18G07090/Hven09G03380	13
ko03050	Proteasome	10/375	44/9065	9.15872e-06	0.000118231	9.15872e-05	Hven16G11940/Hven10G08270/Hven04G07500/Hven03G07800/Hven13G10800/Hven17G03720/Hven04G11120/Hven05G11170/Hven21G10170/Hven10G01330	10
ko00903	Limonene degradation	4/375	5/9065	1.39469e-05	0.000172214	0.000133405	Hven14G09220/Hven11G11040/Hven04G08580/Hven10G09960	4
ko00340	Histidine metabolism	6/375	15/9065	1.75436e-05	0.0002076	0.000160817	Hven14G09220/Hven11G11040/Hven04G08580/Hven10G09960/Hven08G01580/Hven02G16370	6
ko05204	Chemical carcinogenesis - DNA adducts	10/375	49/9065	2.52114e-05	0.000286402	0.000221861	Hven10G01150/Hven04G06310/Hven10G01120/Hven10G01140/Hven10G01110/Hven04G06300/Hven04G06270/Hven22G02460/Hven02G09420/Hven02G09410	10
ko03051	Proteasome [BR:ko03051]	12/375	73/9065	3.9434e-05	0.000418286	0.000324025	Hven16G11940/Hven10G08270/Hven04G07500/Hven03G07800/Hven13G10800/Hven17G03720/Hven04G11120/Hven05G11170/Hven07G18450/Hven21G10170/Hven02G06800/Hven10G01330	12
ko00625	Chloroalkane and chloroalkene degradation	4/375	6/9065	4.04719e-05	0.000418286	0.000324025	Hven14G09220/Hven11G11040/Hven04G08580/Hven10G09960	4
ko00010	Glycolysis / Gluconeogenesis	9/375	42/9065	4.27124e-05	0.000418286	0.000324025	Hven14G09220/Hven11G11040/Hven04G08580/Hven04G12880/Hven10G09960/Hven08G01580/Hven21G06000/Hven17G01860/Hven12G11000	9
ko00620	Pyruvate metabolism	9/375	42/9065	4.27124e-05	0.000418286	0.000324025	Hven14G09220/Hven11G11040/Hven04G08580/Hven01G01100/Hven04G12880/Hven10G09960/Hven08G01580/Hven10G12820/Hven03G02170	9
ko00980	Metabolism of xenobiotics by cytochrome P450	8/375	33/9065	4.44781e-05	0.000421059	0.000326172	Hven10G01150/Hven10G01120/Hven10G01140/Hven10G01110/Hven04G06270/Hven22G02460/Hven02G09420/Hven02G09410	8
ko00311	Penicillin and cephalosporin biosynthesis	3/375	3/9065	7.02509e-05	0.000643589	0.000498555	Hven02G16570/Hven18G10820/Hven02G16580	3
ko04977	Vitamin digestion and absorption	11/375	67/9065	8.36229e-05	0.000742154	0.000574908	Hven16G03350/Hven21G05240/Hven03G07520/Hven21G05250/Hven16G03370/Hven21G05270/Hven16G03400/Hven10G03120/Hven16G03410/Hven16G03390/Hven16G03580	11
ko00053	Ascorbate and aldarate metabolism	5/375	15/9065	0.000251184	0.0021617	0.00167456	Hven14G09220/Hven11G11040/Hven04G08580/Hven10G09960/Hven08G01580	5
ko00998	Biosynthesis of various antibiotics	3/375	4/9065	0.000272352	0.00227494	0.00176228	Hven06G06320/Hven04G06270/Hven09G13580	3
ko00071	Fatty acid degradation	8/375	43/9065	0.000323361	0.00262385	0.00203256	Hven14G09220/Hven11G11040/Hven04G08580/Hven01G01100/Hven10G09960/Hven08G01580/Hven10G12820/Hven19G03590	8
ko00770	Pantothenate and CoA biosynthesis	5/375	17/9065	0.0004833	0.0038127	0.0029535	Hven14G09220/Hven11G11040/Hven22G06100/Hven04G08580/Hven10G09960	5
ko00983	Drug metabolism - other enzymes	9/375	57/9065	0.000498063	0.00382297	0.00296145	Hven10G01150/Hven10G01120/Hven10G01140/Hven10G01110/Hven04G06270/Hven22G02460/Hven02G09420/Hven13G10530/Hven02G09410	9
ko03041	Spliceosome [BR:ko03041]	27/375	330/9065	0.000537224	0.00401505	0.00311025	Hven12G00220/Hven05G09620/Hven09G03020/Hven16G02840/Hven02G16730/Hven04G08570/Hven12G10620/Hven19G08270/Hven20G03020/Hven15G04580/Hven08G09520/Hven04G12120/Hven13G09700/Hven06G06330/Hven10G12830/Hven07G02540/Hven02G02120/Hven15G05060/Hven18G05020/Hven08G04350/Hven02G02710/Hven09G08770/Hven19G08240/Hven05G12960/Hven20G04070/Hven04G04960/Hven09G03380	27
ko04723	Retrograde endocannabinoid signaling	10/375	72/9065	0.000705243	0.00513562	0.0039783	Hven09G14970/Hven09G15040/Hven19G14760/Hven07G01390/Hven08G11430/Hven03G11190/Hven06G06320/Hven06G06510/Hven19G16760/Hven09G13580	10
ko00480	Glutathione metabolism	8/375	50/9065	0.000930038	0.00628883	0.00487163	Hven10G01150/Hven10G01120/Hven10G01140/Hven10G01110/Hven22G02460/Hven02G09420/Hven05G02030/Hven02G09410	8
ko00982	Drug metabolism - cytochrome P450	8/375	50/9065	0.000930038	0.00628883	0.00487163	Hven10G01150/Hven10G01120/Hven10G01140/Hven10G01110/Hven04G06270/Hven22G02460/Hven02G09420/Hven02G09410	8
ko04113	Meiosis - yeast	8/375	50/9065	0.000930038	0.00628883	0.00487163	Hven10G03260/Hven07G06930/Hven08G06070/Hven15G00640/Hven11G06220/Hven05G10520/Hven21G10980/Hven18G07090	8
ko03029	Mitochondrial biogenesis [BR:ko03029]	24/375	294/9065	0.00111924	0.00739216	0.00572632	Hven04G00630/Hven12G06830/Hven02G07060/Hven02G15800/Hven18G04660/Hven15G00780/Hven09G06640/Hven10G00700/Hven03G01920/Hven15G05330/Hven05G12380/Hven16G06090/Hven10G01290/Hven13G07290/Hven09G05450/Hven16G01280/Hven02G01770/Hven04G04970/Hven05G12800/Hven17G07840/Hven02G15580/Hven02G12960/Hven07G16510/Hven01G02160	24
ko00470	D-Amino acid metabolism	3/375	6/9065	0.00127945	0.0081674	0.00632686	Hven02G16570/Hven18G10820/Hven02G16580	3
ko00380	Tryptophan metabolism	9/375	65/9065	0.00132289	0.0081674	0.00632686	Hven14G09220/Hven11G11040/Hven04G08580/Hven01G01100/Hven10G09960/Hven08G01580/Hven04G02630/Hven10G12820/Hven04G02680	9
ko04212	Longevity regulating pathway - worm	9/375	65/9065	0.00132289	0.0081674	0.00632686	Hven10G01150/Hven10G01120/Hven02G07060/Hven10G01140/Hven10G01110/Hven22G02460/Hven02G09420/Hven19G18320/Hven02G09410	9
ko04110	Cell cycle	11/375	93/9065	0.00151741	0.00916905	0.00710279	Hven09G00190/Hven10G03260/Hven07G06930/Hven08G06070/Hven15G00640/Hven16G02840/Hven11G06220/Hven05G10520/Hven21G10980/Hven11G08730/Hven18G07090	11
ko00561	Glycerolipid metabolism	7/375	47/9065	0.00294949	0.0174511	0.0135185	Hven14G09220/Hven11G11040/Hven04G08580/Hven10G09960/Hven08G01580/Hven02G01030/Hven01G13950	7
ko01524	Platinum drug resistance	7/375	48/9065	0.00333312	0.0193185	0.014965	Hven10G01150/Hven10G01120/Hven10G01140/Hven10G01110/Hven22G02460/Hven02G09420/Hven02G09410	7
ko00410	beta-Alanine metabolism	5/375	27/9065	0.00448526	0.0254763	0.0197351	Hven14G09220/Hven11G11040/Hven04G08580/Hven10G09960/Hven08G01580	5
ko00310	Lysine degradation	8/375	69/9065	0.00733393	0.0400546	0.0310282	Hven14G09220/Hven11G11040/Hven04G08580/Hven01G01100/Hven10G09960/Hven08G01580/Hven10G12820/Hven04G13850	8
ko05418	Fluid shear stress and atherosclerosis	8/375	69/9065	0.00733393	0.0400546	0.0310282	Hven10G01150/Hven10G01120/Hven10G01140/Hven10G01110/Hven03G11410/Hven22G02460/Hven02G09420/Hven02G09410	8
ko04146	Peroxisome	9/375	85/9065	0.00827048	0.0443173	0.0343303	Hven02G01630/Hven02G16570/Hven18G10820/Hven02G16580/Hven14G07070/Hven19G20740/Hven01G02140/Hven13G04400/Hven06G11700	9
ko05322	Systemic lupus erythematosus	7/375	57/9065	0.00871663	0.045843	0.0355122	Hven12G00220/Hven05G09620/Hven12G10620/Hven19G08270/Hven11G11110/Hven13G13730/Hven13G09700	7
ko03410	Base excision repair	6/375	44/9065	0.00898496	0.0463951	0.0359398	Hven09G00190/Hven12G02590/Hven12G03560/Hven12G10810/Hven16G06320/Hven02G00490	6
ko03420	Nucleotide excision repair	7/375	58/9065	0.00957114	0.0485393	0.0376009	Hven09G00190/Hven12G03560/Hven02G09070/Hven04G13300/Hven16G06320/Hven07G18450/Hven02G00490	7
ko00981	Insect hormone biosynthesis	4/375	21/9065	0.00986048	0.0491294	0.038058	Hven14G09220/Hven11G11040/Hven04G08580/Hven10G09960	4
19W up in whole-body
ID	Description	GeneRatio	BgRatio	pvalue	p.adjust	qvalue	geneID	Count
ko04341	Hedgehog signaling pathway - fly	165/1163	450/9065	2.25462e-40	5.77436e-38	5.03486e-38	Hven16G10320/Hven19G18470/Hven18G04280/Hven19G21600/Hven18G16280/Hven18G03420/Hven07G08990/Hven18G16770/Hven19G18610/Hven21G12440/Hven02G12520/Hven19G21900/Hven13G11410/Hven19G19090/Hven10G10530/Hven18G06860/Hven13G11370/Hven19G21650/Hven13G11360/Hven19G19200/Hven16G12700/Hven16G12720/Hven19G21910/Hven18G06820/Hven18G16540/Hven19G19190/Hven02G12530/Hven10G10660/Hven19G12550/Hven03G03420/Hven21G12…	165
ko04340	Hedgehog signaling pathway	165/1163	451/9065	3.14679e-40	5.77436e-38	5.03486e-38	Hven16G10320/Hven19G18470/Hven18G04280/Hven19G21600/Hven18G16280/Hven18G03420/Hven07G08990/Hven18G16770/Hven19G18610/Hven21G12440/Hven02G12520/Hven19G21900/Hven13G11410/Hven19G19090/Hven10G10530/Hven18G06860/Hven13G11370/Hven19G21650/Hven13G11360/Hven19G19200/Hven16G12700/Hven16G12720/Hven19G21910/Hven18G06820/Hven18G16540/Hven19G19190/Hven02G12530/Hven10G10660/Hven19G12550/Hven03G03420/Hven21G12…	165
ko04977	Vitamin digestion and absorption	37/1163	67/9065	1.25026e-16	1.52948e-14	1.33361e-14	Hven16G01100/Hven10G02690/Hven16G03430/Hven16G00520/Hven01G11880/Hven18G09860/Hven02G08860/Hven16G03330/Hven07G03540/Hven21G11880/Hven11G02480/Hven10G03120/Hven16G03380/Hven04G14200/Hven21G05290/Hven21G05280/Hven21G05260/Hven05G04620/Hven16G03370/Hven21G05310/Hven16G03310/Hven16G03290/Hven16G03640/Hven21G05300/Hven16G03560/Hven16G03420/Hven03G07520/Hven16G03580/Hven01G05140/Hven21G05240/Hven16G03…	37
ko00199	Cytochrome P450 [BR:ko00199]	29/1163	53/9065	3.54311e-13	3.2508e-11	2.83449e-11	Hven04G06440/Hven04G06430/Hven04G06370/Hven08G08290/Hven20G08370/Hven04G06240/Hven04G06560/Hven04G06410/Hven19G15130/Hven14G09650/Hven04G06420/Hven14G09990/Hven20G08110/Hven20G04780/Hven02G05360/Hven11G11360/Hven20G08120/Hven14G10020/Hven04G06610/Hven04G06600/Hven04G06460/Hven11G11350/Hven04G06360/Hven20G08130/Hven11G11390/Hven04G06390/Hven04G06310/Hven16G11420/Hven20G07530	29
ko00140	Steroid hormone biosynthesis	21/1163	37/9065	2.64434e-10	1.94095e-08	1.69238e-08	Hven04G06440/Hven04G06430/Hven04G06370/Hven11G01780/Hven13G14270/Hven17G02470/Hven04G06240/Hven04G06560/Hven04G06410/Hven04G06420/Hven04G06610/Hven04G06600/Hven04G06460/Hven11G01820/Hven11G01800/Hven04G06360/Hven11G01810/Hven11G00290/Hven10G02030/Hven04G06390/Hven04G06310	21
ko04142	Lysosome	48/1163	151/9065	7.58297e-10	4.26286e-08	3.71694e-08	Hven01G02030/Hven15G10280/Hven21G09160/Hven01G11330/Hven04G08090/Hven03G08570/Hven02G08290/Hven05G03260/Hven16G06600/Hven21G10650/Hven08G10260/Hven05G05170/Hven10G07060/Hven01G06730/Hven06G08160/Hven15G10300/Hven22G06000/Hven01G06750/Hven06G00020/Hven22G04780/Hven15G08510/Hven19G08460/Hven03G08590/Hven15G10320/Hven06G11180/Hven02G08240/Hven02G08280/Hven01G16400/Hven15G10100/Hven05G03270/Hven01G06…	48
ko05204	Chemical carcinogenesis - DNA adducts	24/1163	49/9065	8.1308e-10	4.26286e-08	3.71694e-08	Hven01G02060/Hven10G01100/Hven04G06440/Hven04G06430/Hven04G06370/Hven11G00400/Hven04G06240/Hven04G06560/Hven04G06410/Hven10G01160/Hven04G06420/Hven10G01140/Hven04G06610/Hven04G06600/Hven04G06460/Hven10G01120/Hven10G01110/Hven04G06360/Hven11G00420/Hven10G01150/Hven04G06390/Hven02G09410/Hven02G09420/Hven04G06310	24
ko02000	Transporters [BR:ko02000]	98/1163	445/9065	2.4265e-08	1.11316e-06	9.706e-07	Hven17G05240/Hven12G00670/Hven17G10730/Hven04G08090/Hven01G02060/Hven10G01100/Hven10G09360/Hven03G08560/Hven22G08660/Hven16G09440/Hven07G01590/Hven16G00520/Hven21G11250/Hven10G03280/Hven21G01850/Hven01G10900/Hven07G03540/Hven17G11600/Hven08G12740/Hven08G07630/Hven01G06730/Hven10G01160/Hven01G10920/Hven04G00250/Hven06G01540/Hven04G14330/Hven01G06750/Hven08G11890/Hven04G14200/Hven04G03790/Hven19G08…	98
ko01004	Lipid biosynthesis proteins [BR:ko01004]	27/1163	70/9065	4.56182e-08	1.81075e-06	1.57886e-06	Hven11G12130/Hven13G14270/Hven11G11510/Hven09G00240/Hven01G01880/Hven12G06050/Hven22G02830/Hven01G09740/Hven02G15240/Hven02G05160/Hven22G00010/Hven09G04370/Hven02G16240/Hven09G04400/Hven09G04380/Hven12G05960/Hven02G16220/Hven09G04390/Hven02G06360/Hven12G05980/Hven09G04410/Hven04G01500/Hven10G09190/Hven12G05940/Hven07G19080/Hven12G06010/Hven16G07650	27
ko00982	Drug metabolism - cytochrome P450	22/1163	50/9065	4.93393e-08	1.81075e-06	1.57886e-06	Hven01G02060/Hven01G03730/Hven10G01100/Hven13G10830/Hven02G11090/Hven04G06560/Hven10G01160/Hven02G11080/Hven10G01140/Hven02G11120/Hven07G02020/Hven01G11920/Hven02G11100/Hven10G01120/Hven10G01110/Hven02G11110/Hven10G01150/Hven02G11140/Hven01G06530/Hven02G09410/Hven02G09420/Hven02G05860	22
ko00591	Linoleic acid metabolism	16/1163	34/9065	1.11145e-06	3.7082e-05	3.23331e-05	Hven04G06440/Hven04G06430/Hven04G06370/Hven04G06240/Hven04G06560/Hven04G06410/Hven15G04270/Hven04G06420/Hven04G06610/Hven04G06600/Hven04G06460/Hven04G06360/Hven19G14510/Hven04G06390/Hven04G01100/Hven04G06310	16
ko00981	Insect hormone biosynthesis	12/1163	21/9065	1.81457e-06	5.54956e-05	4.83886e-05	Hven04G08580/Hven11G00400/Hven08G08290/Hven19G15130/Hven21G04720/Hven12G06650/Hven11G00420/Hven14G09220/Hven11G01810/Hven11G11040/Hven21G04750/Hven20G07530	12
ko00260	Glycine, serine and threonine metabolism	34/1163	121/9065	5.31155e-06	0.000149949	0.000130746	Hven06G05570/Hven19G11020/Hven02G06850/Hven04G12890/Hven06G05580/Hven21G03890/Hven05G07570/Hven22G01440/Hven17G07740/Hven06G04390/Hven13G08670/Hven01G07130/Hven13G08100/Hven01G11920/Hven06G04430/Hven13G08460/Hven02G16570/Hven13G03810/Hven14G01880/Hven06G04370/Hven06G04420/Hven13G03520/Hven06G04380/Hven13G03720/Hven06G04470/Hven06G04460/Hven13G06760/Hven13G06860/Hven06G04480/Hven13G03370/Hven13G08…	34
ko00830	Retinol metabolism	14/1163	31/9065	9.5941e-06	0.000251502	0.000219294	Hven04G06440/Hven04G06430/Hven04G06370/Hven04G06240/Hven04G06560/Hven04G06410/Hven04G06420/Hven04G06610/Hven04G06600/Hven04G06460/Hven04G06360/Hven04G06390/Hven02G06600/Hven04G06310	14
ko00603	Glycosphingolipid biosynthesis - globo and isoglobo series	8/1163	12/9065	2.20124e-05	0.00052946	0.000461654	Hven08G10260/Hven22G06000/Hven06G00020/Hven07G06560/Hven07G06520/Hven07G06530/Hven21G04970/Hven07G06510	8
ko00430	Taurine and hypotaurine metabolism	14/1163	33/9065	2.30827e-05	0.00052946	0.000461654	Hven01G03730/Hven13G10830/Hven02G11090/Hven03G08090/Hven02G11080/Hven02G11120/Hven07G02020/Hven02G11100/Hven02G11110/Hven02G11140/Hven22G05950/Hven01G06530/Hven01G02280/Hven02G05860	14
ko00531	Glycosaminoglycan degradation	12/1163	27/9065	5.11007e-05	0.00110317	0.000961896	Hven08G10260/Hven22G04780/Hven15G08510/Hven06G11180/Hven15G08480/Hven21G04970/Hven01G12670/Hven02G12480/Hven01G12680/Hven15G08500/Hven01G12690/Hven15G08490	12
ko00980	Metabolism of xenobiotics by cytochrome P450	13/1163	33/9065	0.000113878	0.00232184	0.0020245	Hven01G02060/Hven10G01100/Hven11G00400/Hven04G06560/Hven10G01160/Hven10G01140/Hven10G01120/Hven10G01110/Hven11G00420/Hven10G01150/Hven03G03720/Hven02G09410/Hven02G09420	13
ko00630	Glyoxylate and dicarboxylate metabolism	19/1163	65/9065	0.000357108	0.00658424	0.00574103	Hven12G10480/Hven10G08250/Hven04G02680/Hven21G03890/Hven22G01440/Hven02G05050/Hven04G02490/Hven07G08410/Hven12G03190/Hven14G01880/Hven02G02980/Hven07G08420/Hven07G08450/Hven07G08430/Hven04G02650/Hven12G03200/Hven16G07650/Hven02G02970/Hven04G02570	19
ko00537	Glycosylphosphatidylinositol (GPI)-anchored proteins [BR:ko00537]	12/1163	32/9065	0.000358814	0.00658424	0.00574103	Hven15G10280/Hven03G08570/Hven21G09170/Hven16G10740/Hven15G10300/Hven13G03110/Hven03G08590/Hven15G10320/Hven15G10100/Hven05G02250/Hven17G09780/Hven11G06060	12
ko00650	Butanoate metabolism	18/1163	62/9065	0.000554561	0.00969162	0.00845046	Hven02G01670/Hven02G00950/Hven02G15240/Hven13G05670/Hven02G05160/Hven09G04370/Hven06G06550/Hven02G16240/Hven09G04400/Hven09G04380/Hven20G07190/Hven06G06570/Hven02G16220/Hven09G04390/Hven22G05950/Hven09G04410/Hven01G02280/Hven02G06600	18
ko00230	Purine metabolism	21/1163	78/9065	0.000611051	0.0101934	0.00888802	Hven11G03970/Hven09G06650/Hven19G15820/Hven04G01790/Hven22G01420/Hven13G10530/Hven02G14890/Hven21G09170/Hven02G14880/Hven12G01840/Hven13G03110/Hven06G06040/Hven06G04220/Hven19G16070/Hven05G02250/Hven10G12120/Hven10G12610/Hven19G15380/Hven01G03960/Hven17G04580/Hven10G05140	21
ko00590	Arachidonic acid metabolism	12/1163	35/9065	0.000918259	0.0146522	0.0127758	Hven16G08880/Hven14G09650/Hven15G04270/Hven14G09990/Hven14G10020/Hven16G08840/Hven12G03220/Hven16G08850/Hven19G14510/Hven21G06400/Hven04G01100/Hven16G08860	12
ko00380	Tryptophan metabolism	18/1163	65/9065	0.00102611	0.0155707	0.0135767	Hven04G08580/Hven11G00890/Hven06G05080/Hven04G02680/Hven11G12400/Hven15G07740/Hven02G05050/Hven04G02490/Hven07G08410/Hven01G11920/Hven14G09220/Hven04G12060/Hven07G08420/Hven07G08450/Hven07G08430/Hven04G02650/Hven11G11040/Hven04G02570	18
ko04972	Pancreatic secretion	17/1163	60/9065	0.00106068	0.0155707	0.0135767	Hven16G01100/Hven02G04250/Hven01G11880/Hven18G09880/Hven18G09860/Hven06G01990/Hven06G01290/Hven09G12680/Hven15G04270/Hven04G09580/Hven09G12700/Hven09G12690/Hven07G12770/Hven04G11930/Hven19G14510/Hven04G01100/Hven05G01170	17
ko04090	CD molecules [BR:ko04090]	16/1163	56/9065	0.00133722	0.0188754	0.0164581	Hven09G06320/Hven07G01590/Hven09G06330/Hven07G05660/Hven21G09170/Hven07G05680/Hven13G03110/Hven14G06300/Hven18G05930/Hven05G09090/Hven05G02250/Hven15G07560/Hven05G09070/Hven07G14260/Hven11G10080/Hven20G04360	16
ko00340	Histidine metabolism	7/1163	15/9065	0.00141519	0.0191056	0.0166589	Hven04G08580/Hven17G05430/Hven10G01790/Hven01G11920/Hven14G09220/Hven11G11040/Hven02G16370	7
ko05207	Chemical carcinogenesis - receptor activation	26/1163	111/9065	0.00145765	0.0191056	0.0166589	Hven01G02060/Hven10G01100/Hven04G06440/Hven04G06430/Hven04G06370/Hven11G00400/Hven04G06240/Hven04G06560/Hven04G06410/Hven10G01160/Hven04G06420/Hven10G01140/Hven04G06610/Hven04G06600/Hven04G06460/Hven10G01120/Hven10G01110/Hven04G06360/Hven02G04020/Hven11G00420/Hven10G01150/Hven01G14960/Hven04G06390/Hven02G09410/Hven02G09420/Hven04G06310	26
ko00561	Glycerolipid metabolism	14/1163	47/9065	0.00169843	0.0209372	0.0182558	Hven16G01100/Hven04G08580/Hven01G11880/Hven18G09880/Hven18G09860/Hven01G01880/Hven22G06000/Hven01G09740/Hven06G00020/Hven11G07450/Hven14G09220/Hven11G11040/Hven07G19080/Hven05G03110	14
ko01523	Antifolate resistance	10/1163	28/9065	0.00171148	0.0209372	0.0182558	Hven09G06650/Hven04G01790/Hven16G00520/Hven07G03540/Hven21G03890/Hven08G12740/Hven04G14200/Hven15G07560/Hven08G12330/Hven08G12340	10
ko00061	Fatty acid biosynthesis	9/1163	24/9065	0.00196286	0.0232378	0.0202618	Hven09G00240/Hven12G06050/Hven22G02830/Hven22G00010/Hven12G05960/Hven02G06360/Hven12G05980/Hven12G05940/Hven12G06010	9
ko00480	Glutathione metabolism	14/1163	50/9065	0.00322369	0.0360704	0.031451	Hven01G02060/Hven10G01100/Hven10G01610/Hven09G16830/Hven19G16650/Hven10G01160/Hven18G16180/Hven19G21120/Hven10G01140/Hven10G01120/Hven10G01110/Hven10G01150/Hven02G09410/Hven02G09420	14
ko00350	Tyrosine metabolism	11/1163	35/9065	0.00327505	0.0360704	0.031451	Hven05G11520/Hven16G14050/Hven21G15010/Hven01G11920/Hven08G01090/Hven19G12380/Hven14G02030/Hven04G12060/Hven02G09410/Hven02G09420/Hven03G11160	11
ko04612	Antigen processing and presentation	12/1163	40/9065	0.00334167	0.0360704	0.031451	Hven15G10280/Hven21G09160/Hven03G08570/Hven20G02450/Hven10G07060/Hven15G10300/Hven03G08590/Hven15G10320/Hven02G09720/Hven15G10100/Hven02G04020/Hven18G01600	12
ko00983	Drug metabolism - other enzymes	15/1163	57/9065	0.00447398	0.0469129	0.040905	Hven01G02060/Hven10G01100/Hven13G10530/Hven15G08240/Hven04G06560/Hven10G01160/Hven10G01140/Hven06G11180/Hven09G03030/Hven10G01120/Hven10G01110/Hven10G01150/Hven01G03960/Hven02G09410/Hven02G09420	15
19W down in whole-body
ID	Description	GeneRatio	BgRatio	pvalue	p.adjust	qvalue	geneID	Count
ko05414	Dilated cardiomyopathy	6/58	33/9065	5.10006e-08	8.51711e-06	5.95902e-06	Hven21G02050/Hven05G09760/Hven11G02140/Hven06G11400/Hven06G06910/Hven17G02740	6
ko04261	Adrenergic signaling in cardiomyocytes	6/58	58/9065	1.64764e-06	0.000120898	8.4587e-05	Hven21G02050/Hven03G11410/Hven06G11400/Hven06G06910/Hven17G02740/Hven08G03390	6
ko04971	Gastric acid secretion	5/58	34/9065	2.17183e-06	0.000120898	8.4587e-05	Hven14G02320/Hven05G09760/Hven03G11410/Hven11G02140/Hven06G06910	5
ko04921	Oxytocin signaling pathway	6/58	70/9065	5.03082e-06	0.000165218	0.000115595	Hven14G02320/Hven05G09760/Hven03G11410/Hven11G02140/Hven06G11400/Hven06G06910	6
ko05410	Hypertrophic cardiomyopathy	5/58	41/9065	5.65275e-06	0.000165218	0.000115595	Hven21G02050/Hven05G09760/Hven11G02140/Hven06G11400/Hven17G02740	5
ko04022	cGMP-PKG signaling pathway	6/58	72/9065	5.93596e-06	0.000165218	0.000115595	Hven14G02320/Hven16G05300/Hven03G11410/Hven11G09100/Hven12G02940/Hven17G02740	6
ko04020	Calcium signaling pathway	6/58	76/9065	8.14382e-06	0.000194288	0.000135934	Hven14G02320/Hven03G11410/Hven21G01980/Hven11G09100/Hven06G06910/Hven17G02740	6
ko04611	Platelet activation	5/58	56/9065	2.67808e-05	0.000559049	0.00039114	Hven14G02320/Hven05G09760/Hven16G05300/Hven11G02140/Hven06G06910	5
ko05412	Arrhythmogenic right ventricular cardiomyopathy	4/58	31/9065	4.17387e-05	0.000774484	0.00054187	Hven05G09760/Hven11G02140/Hven06G11400/Hven17G02740	4
ko04260	Cardiac muscle contraction	4/58	35/9065	6.81451e-05	0.00113802	0.000796222	Hven21G02050/Hven06G11400/Hven21G01980/Hven17G02740	4
ko04270	Vascular smooth muscle contraction	4/58	54/9065	0.00037602	0.00570867	0.00399409	Hven14G02320/Hven16G05300/Hven03G11410/Hven06G06910	4
ko04740	Olfactory transduction	3/58	24/9065	0.000457324	0.00636442	0.00445289	Hven16G05300/Hven03G11410/Hven06G06910	3
ko04745	Phototransduction - fly	3/58	27/9065	0.000651964	0.00837523	0.00585976	Hven05G09760/Hven03G11410/Hven11G02140	3
ko04919	Thyroid hormone signaling pathway	4/58	65/9065	0.000764026	0.00911374	0.00637646	Hven05G09760/Hven11G02140/Hven06G06910/Hven17G02740	4
ko04217	Necroptosis	4/58	72/9065	0.00112305	0.0125033	0.00874801	Hven22G01620/Hven18G06090/Hven19G13960/Hven11G09100	4
ko04713	Circadian entrainment	3/58	35/9065	0.00140687	0.0146842	0.0102738	Hven16G05300/Hven03G11410/Hven06G06910	3
ko04970	Salivary secretion	3/58	37/9065	0.00165512	0.0157233	0.0110008	Hven16G05300/Hven03G11410/Hven06G06910	3
ko04530	Tight junction	4/58	81/9065	0.00174036	0.0157233	0.0110008	Hven05G09760/Hven11G02140/Hven06G06910/Hven08G03390	4
ko05164	Influenza A	3/58	38/9065	0.00178888	0.0157233	0.0110008	Hven05G09760/Hven11G02140/Hven11G09100	3
ko04510	Focal adhesion	4/58	87/9065	0.0022632	0.0186673	0.0130607	Hven14G02320/Hven05G09760/Hven11G02140/Hven14G08590	4
ko05110	Vibrio cholerae infection	3/58	42/9065	0.0023907	0.0186673	0.0130607	Hven05G09760/Hven11G02140/Hven06G06910	3
ko04024	cAMP signaling pathway	4/58	89/9065	0.00245917	0.0186673	0.0130607	Hven03G11410/Hven06G06910/Hven17G02740/Hven08G03390	4
ko04924	Renin secretion	3/58	44/9065	0.00273322	0.0198456	0.013885	Hven03G11410/Hven13G05200/Hven06G06910	3
ko04810	Regulation of actin cytoskeleton	4/58	99/9065	0.00361636	0.0251638	0.017606	Hven14G02320/Hven05G09760/Hven11G02140/Hven22G01470	4
ko04010	MAPK signaling pathway	4/58	103/9065	0.00416794	0.0278418	0.0194796	Hven06G11400/Hven12G02940/Hven06G06910/Hven16G11870	4
ko04990	Domain-containing proteins not elsewhere classified [BR:ko04990]	6/58	248/9065	0.0048605	0.028679	0.0200653	Hven01G08930/Hven01G10680/Hven15G02260/Hven01G05460/Hven02G13220/Hven11G11900	6
ko04371	Apelin signaling pathway	3/58	54/9065	0.00489291	0.028679	0.0200653	Hven14G02320/Hven03G11410/Hven06G06910	3
ko04621	NOD-like receptor signaling pathway	3/58	54/9065	0.00489291	0.028679	0.0200653	Hven13G05200/Hven18G06090/Hven19G13960	3
ko05416	Viral myocarditis	2/58	17/9065	0.00514454	0.028679	0.0200653	Hven05G09760/Hven11G02140	2
ko04922	Glucagon signaling pathway	3/58	55/9065	0.00515191	0.028679	0.0200653	Hven03G11410/Hven22G01620/Hven06G06910	3
ko04210	Apoptosis	3/58	62/9065	0.00719637	0.0387676	0.0271238	Hven05G09760/Hven11G02140/Hven13G05200	3
ko04923	Regulation of lipolysis in adipocytes	2/58	22/9065	0.00856097	0.0446776	0.0312588	Hven16G05300/Hven06G06910	2
ko05418	Fluid shear stress and atherosclerosis	3/58	69/9065	0.00966055	0.0488883	0.0342048	Hven05G09760/Hven03G11410/Hven11G02140	3
