# Supplementary material for: Genomic and transcriptomic analyses of Heteropoda venatoria reveal the expansion of P450 family for starvation resistance in spiders
Source: Gigascience. 2025 Mar 21;14:giaf019. doi: 10.1093/gigascience/giaf019 (PMC11927401; doi:10.1093/gigascience/giaf019)
Supplement: giaf019_Supplemental_File [file giaf019_supplemental_file.zip › Supplementary_Table_S6_revisioin1.xlsx]

## Sheet: Sheet1
seq	no_repeat_GC	repeat_GC	LTR_GC	TcMar_GC
Chr1	0.315682	0.372817	0.359933	0.39763
Chr2	0.313613	0.369539	0.361651	0.391747
Chr3	0.3072	0.369795	0.360141	0.390722
Chr4	0.313756	0.370389	0.362978	0.390359
Chr5	0.314833	0.370555	0.362541	0.390039
Chr6	0.307814	0.370321	0.361213	0.390285
Chr7	0.320279	0.361271	0.358645	0.388499
Chr8	0.313104	0.370759	0.362949	0.390499
Chr9	0.318445	0.372031	0.36453	0.391395
Chr10	0.31093	0.3707	0.362383	0.390707
Chr11	0.313062	0.370079	0.362692	0.390823
Chr12	0.314303	0.371021	0.361713	0.390512
Chr13	0.31361	0.369362	0.360328	0.390085
Chr14	0.315237	0.37358	0.361502	0.396214
Chr15	0.314481	0.369284	0.361392	0.389671
Chr16	0.320368	0.370411	0.363304	0.391212
Chr17	0.313016	0.370615	0.361966	0.390656
Chr18	0.320724	0.367686	0.360615	0.390604
Chr19	0.328355	0.3795	0.368225	0.388149
Chr20	0.308879	0.369684	0.360673	0.389157
Chr21	0.320641	0.370042	0.362552	0.391179
Chr22	0.314709	0.373837	0.360696	0.396432
