# Supplementary material for: Genomic and transcriptomic analyses of Heteropoda venatoria reveal the expansion of P450 family for starvation resistance in spiders
Source: Gigascience. 2025 Mar 21;14:giaf019. doi: 10.1093/gigascience/giaf019 (PMC11927401; doi:10.1093/gigascience/giaf019)
Supplement: giaf019_Supplemental_File [file giaf019_supplemental_file.zip › Supplementary_Table_S7_revisioin1.xlsx]

## Sheet: CK_2W
ck_2w_up
ID	Description	GeneRatio	BgRatio	pvalue	p.adjust	qvalue	geneID	Count
ko05208	Chemical carcinogenesis - reactive oxygen species	20/262	165/9065	5.21538e-08	9.15806e-06	8.0285e-06	Hven10G08660/Hven11G00440/Hven21G01320/Hven04G00480/Hven11G06470/Hven13G00990/Hven18G14750/Hven11G09560/Hven10G00160/Hven09G15040/Hven05G09810/Hven01G11780/Hven12G06910/Hven03G11190/Hven21G09640/Hven04G04390/Hven04G00690/Hven02G13870/Hven19G14760/Hven09G14970	20
ko04714	Thermogenesis	19/262	150/9065	5.56721e-08	9.15806e-06	8.0285e-06	Hven13G00690/Hven10G08660/Hven11G11530/Hven08G03590/Hven11G06470/Hven18G14750/Hven11G09560/Hven10G00160/Hven09G15040/Hven05G03570/Hven05G09810/Hven12G06910/Hven03G11190/Hven04G04390/Hven08G06870/Hven04G00690/Hven02G13870/Hven19G14760/Hven09G14970	19
ko00190	Oxidative phosphorylation	15/262	100/9065	1.54491e-07	1.5688e-05	1.3753e-05	Hven10G08660/Hven08G03590/Hven11G06470/Hven18G14750/Hven11G09560/Hven10G00160/Hven09G15040/Hven05G09810/Hven12G06910/Hven03G11190/Hven04G04390/Hven04G00690/Hven02G13870/Hven19G14760/Hven09G14970	15
ko04932	Non-alcoholic fatty liver disease	14/262	88/9065	1.90736e-07	1.5688e-05	1.3753e-05	Hven10G08660/Hven11G06470/Hven11G09560/Hven10G00160/Hven09G15040/Hven05G09810/Hven12G06910/Hven03G11190/Hven08G02320/Hven04G04390/Hven04G00690/Hven02G13870/Hven19G14760/Hven09G14970	14
ko05016	Huntington disease	23/262	238/9065	3.5002e-07	2.30313e-05	2.01906e-05	Hven10G08660/Hven11G06470/Hven13G00990/Hven18G14750/Hven11G09560/Hven10G00160/Hven09G00740/Hven09G15040/Hven05G09810/Hven20G02800/Hven12G06910/Hven05G01450/Hven03G11190/Hven21G09640/Hven06G12790/Hven05G00560/Hven04G04390/Hven04G05760/Hven04G00690/Hven02G13870/Hven21G00680/Hven19G14760/Hven09G14970	23
ko05022	Pathways of neurodegeneration - multiple diseases	26/262	299/9065	4.70799e-07	2.58155e-05	2.26314e-05	Hven11G09570/Hven10G08660/Hven04G00330/Hven21G01320/Hven04G00480/Hven11G06470/Hven08G05950/Hven13G00990/Hven18G14750/Hven11G09560/Hven10G00160/Hven09G15040/Hven05G09110/Hven05G09810/Hven20G02800/Hven12G06910/Hven05G01450/Hven03G11190/Hven05G00560/Hven04G04390/Hven04G05760/Hven04G00690/Hven02G13870/Hven21G00680/Hven19G14760/Hven09G14970	26
ko05415	Diabetic cardiomyopathy	16/262	131/9065	1.05757e-06	4.97059e-05	4.35752e-05	Hven10G08660/Hven04G00330/Hven11G06470/Hven18G14750/Hven11G09560/Hven10G00160/Hven09G15040/Hven05G09810/Hven12G06910/Hven03G11190/Hven05G00560/Hven04G04390/Hven04G00690/Hven02G13870/Hven19G14760/Hven09G14970	16
ko05010	Alzheimer disease	20/262	252/9065	3.98038e-05	0.00163693	0.00143503	Hven11G09570/Hven10G08660/Hven21G01320/Hven04G00480/Hven11G06470/Hven18G14750/Hven11G09560/Hven10G00160/Hven09G15040/Hven05G09110/Hven05G09810/Hven12G06910/Hven03G11190/Hven05G00560/Hven04G04390/Hven04G00690/Hven02G13870/Hven21G00680/Hven19G14760/Hven09G14970	20
ko05012	Parkinson disease	17/262	200/9065	6.5243e-05	0.002385	0.00209083	Hven10G08660/Hven04G00330/Hven11G06470/Hven13G00990/Hven18G14750/Hven11G09560/Hven10G00160/Hven09G15040/Hven05G09810/Hven12G06910/Hven03G11190/Hven04G04390/Hven04G00690/Hven01G11920/Hven02G13870/Hven19G14760/Hven09G14970	17
ko05020	Prion disease	16/262	190/9065	0.000119511	0.00393191	0.00344694	Hven10G08660/Hven04G00480/Hven11G06470/Hven13G00990/Hven18G14750/Hven11G09560/Hven10G00160/Hven09G15040/Hven05G09810/Hven12G06910/Hven03G11190/Hven04G04390/Hven04G00690/Hven02G13870/Hven19G14760/Hven09G14970	16
ko04723	Retrograde endocannabinoid signaling	9/262	72/9065	0.000212373	0.00635189	0.00556844	Hven10G08660/Hven04G00480/Hven11G09560/Hven09G15040/Hven05G09810/Hven03G11190/Hven05G00560/Hven19G14760/Hven09G14970	9
ko04260	Cardiac muscle contraction	6/262	35/9065	0.000441334	0.0111691	0.00979154	Hven11G06470/Hven10G00160/Hven12G06910/Hven04G04390/Hven04G00690/Hven02G13870	6
ko04713	Circadian entrainment	6/262	35/9065	0.000441334	0.0111691	0.00979154	Hven04G00330/Hven11G11530/Hven12G00780/Hven04G00480/Hven05G00560/Hven08G06870	6
ko04730	Long-term depression	5/262	24/9065	0.000525554	0.0123505	0.0108272	Hven11G11530/Hven21G01320/Hven04G00480/Hven05G00560/Hven08G06870	5
ko01001	Protein kinases [BR:ko01001]	17/262	245/9065	0.000732011	0.0160554	0.0140751	Hven22G05780/Hven13G00690/Hven04G00330/Hven10G11320/Hven11G11530/Hven12G00780/Hven21G01320/Hven04G00480/Hven19G22110/Hven01G11780/Hven03G07500/Hven09G02560/Hven04G03760/Hven08G06870/Hven04G08050/Hven21G00680/Hven12G09380	17
ko05014	Amyotrophic lateral sclerosis	18/262	273/9065	0.000933639	0.019198	0.0168301	Hven10G08660/Hven11G06470/Hven13G00990/Hven18G14750/Hven11G09560/Hven10G00160/Hven09G15040/Hven05G09810/Hven20G02800/Hven12G06910/Hven03G11190/Hven04G04390/Hven04G05760/Hven04G00690/Hven02G13870/Hven21G00680/Hven19G14760/Hven09G14970	18
ko04062	Chemokine signaling pathway	6/262	47/9065	0.0021858	0.0423016	0.0370841	Hven21G01320/Hven04G00480/Hven19G22110/Hven01G11780/Hven05G00560/Hven17G10580	6
ko04722	Neurotrophin signaling pathway	6/262	48/9065	0.00243873	0.0445746	0.0390767	Hven13G00690/Hven08G08050/Hven04G00330/Hven12G00780/Hven21G01320/Hven04G00480	6
ko00562	Inositol phosphate metabolism	6/262	49/9065	0.00271306	0.0447184	0.0392028	Hven02G03970/Hven03G01300/Hven05G00560/Hven05G05850/Hven05G05400/Hven03G07570	6
ko04720	Long-term potentiation	5/262	34/9065	0.00271845	0.0447184	0.0392028	Hven13G00690/Hven04G00330/Hven21G01320/Hven04G00480/Hven05G00560	5
ck_2w_down
ID	Description	GeneRatio	BgRatio	pvalue	p.adjust	qvalue	geneID	Count
ko00970	Aminoacyl-tRNA biosynthesis	7/194	42/9065	2.63878e-05	0.00394606	0.003508	Hven15G07450/Hven10G02140/Hven15G00150/Hven17G03140/Hven21G04680/Hven03G02350/Hven21G03420	7
ko01007	Amino acid related enzymes [BR:ko01007]	8/194	59/9065	3.31602e-05	0.00394606	0.003508	Hven15G07450/Hven10G02140/Hven15G00150/Hven17G03140/Hven21G04680/Hven03G02350/Hven21G03420/Hven02G06330	8
ko04658	Th1 and Th2 cell differentiation	4/194	16/9065	0.000302498	0.0239982	0.0213341	Hven13G11510/Hven13G10700/Hven21G10480/Hven09G04660	4
ko04659	Th17 cell differentiation	4/194	20/9065	0.000753029	0.0448052	0.0398313	Hven12G10400/Hven13G11510/Hven13G10700/Hven09G04660	4

## Sheet: 4W_8W
4w_8w_down
ID	Description	GeneRatio	BgRatio	pvalue	p.adjust	qvalue	geneID	Count
ko04392	Hippo signaling pathway - multiple species	4/113	19/9065	7.67992e-05	0.0115199	0.0108327	Hven21G04770/Hven08G09310/Hven06G01350/Hven21G10760	4
ko04390	Hippo signaling pathway	6/113	69/9065	0.000207874	0.0155906	0.0146606	Hven21G04770/Hven04G03040/Hven19G18030/Hven08G09310/Hven06G01350/Hven21G10760	6
ko01001	Protein kinases [BR:ko01001]	10/113	245/9065	0.000936334	0.0352484	0.0331459	Hven04G08050/Hven09G00060/Hven05G12680/Hven14G08710/Hven07G07030/Hven04G06850/Hven06G01350/Hven22G05780/Hven18G11360/Hven02G16700	10
ko04391	Hippo signaling pathway - fly	5/113	61/9065	0.000939957	0.0352484	0.0331459	Hven04G03040/Hven19G18030/Hven08G09310/Hven06G01350/Hven21G10760	5

## Sheet: 14W_19W
14w_19w_up
ID	Description	GeneRatio	BgRatio	pvalue	p.adjust	qvalue	geneID	Count
ko02000	Transporters [BR:ko02000]	34/285	445/9065	1.24945e-06	0.000334852	0.000294606	Hven12G03930/Hven06G08120/Hven17G04550/Hven14G00700/Hven09G03440/Hven09G01140/Hven08G06670/Hven09G13140/Hven09G14420/Hven02G15590/Hven03G02010/Hven10G12600/Hven17G12660/Hven13G04640/Hven07G13970/Hven20G00750/Hven05G11820/Hven09G02740/Hven10G02620/Hven18G04780/Hven21G01260/Hven16G03710/Hven16G09440/Hven14G02830/Hven10G10310/Hven02G05460/Hven12G10950/Hven19G22350/Hven18G08040/Hven16G10670/Hven17G03…	34
ko04211	Longevity regulating pathway	8/285	45/9065	6.77585e-05	0.00907965	0.00798838	Hven20G07880/Hven07G06610/Hven18G11690/Hven13G13670/Hven15G05440/Hven14G08360/Hven10G05310/Hven01G11300	8
ko04152	AMPK signaling pathway	9/285	67/9065	0.000228207	0.0167363	0.0147247	Hven12G07620/Hven20G07880/Hven18G11690/Hven13G13670/Hven15G05440/Hven14G08360/Hven10G05310/Hven04G04100/Hven01G11300	9
ko04141	Protein processing in endoplasmic reticulum	13/285	133/9065	0.000271887	0.0167363	0.0147247	Hven04G13900/Hven07G06600/Hven18G09050/Hven19G19560/Hven06G02490/Hven02G15870/Hven09G01080/Hven04G14170/Hven03G00140/Hven13G11510/Hven11G11490/Hven09G00670/Hven01G06840	13
ko05231	Choline metabolism in cancer	9/285	71/9065	0.000356179	0.0167363	0.0147247	Hven02G02560/Hven15G09330/Hven18G11690/Hven13G11510/Hven10G05310/Hven21G01260/Hven04G04100/Hven17G02340/Hven04G00250	9
ko04931	Insulin resistance	8/285	57/9065	0.000374692	0.0167363	0.0147247	Hven20G07880/Hven10G12600/Hven15G05440/Hven14G08360/Hven13G11510/Hven10G05310/Hven04G04100/Hven14G08220	8
ko04391	Hippo signaling pathway - fly	8/285	61/9065	0.00059905	0.0229351	0.0201785	Hven02G09090/Hven21G10760/Hven16G04310/Hven19G09730/Hven12G00910/Hven13G11510/Hven04G00990/Hven19G13770	8
ko04658	Th1 and Th2 cell differentiation	4/285	16/9065	0.00129086	0.0403656	0.0355141	Hven13G10700/Hven16G07260/Hven21G10480/Hven13G11510	4
ko04920	Adipocytokine signaling pathway	5/285	27/9065	0.00135556	0.0403656	0.0355141	Hven09G00610/Hven20G07880/Hven09G00100/Hven13G11510/Hven01G11300	5
14w_19w_down
ID	Description	GeneRatio	BgRatio	pvalue	p.adjust	qvalue	geneID	Count
ko04142	Lysosome	16/226	151/9065	1.01557e-06	0.000270141	0.000227701	Hven05G05170/Hven15G10280/Hven05G03270/Hven08G10260/Hven11G03180/Hven15G10320/Hven06G08160/Hven02G08280/Hven08G10250/Hven13G05200/Hven16G06610/Hven21G09160/Hven08G04410/Hven02G08240/Hven04G05360/Hven19G08470	16
ko05204	Chemical carcinogenesis - DNA adducts	9/226	49/9065	2.73706e-06	0.00036403	0.000306839	Hven04G06600/Hven04G06360/Hven11G00570/Hven10G01160/Hven04G06420/Hven10G01150/Hven10G01130/Hven04G06310/Hven10G01120	9
ko04977	Vitamin digestion and absorption	9/226	67/9065	3.8581e-05	0.00295383	0.00248977	Hven10G01780/Hven01G11880/Hven21G05630/Hven16G03350/Hven21G05300/Hven16G03370/Hven01G05130/Hven03G07520/Hven21G05250	9
ko00199	Cytochrome P450 [BR:ko00199]	8/226	53/9065	4.44185e-05	0.00295383	0.00248977	Hven04G06600/Hven04G06360/Hven14G09650/Hven11G11350/Hven04G06420/Hven02G05360/Hven20G08370/Hven04G06310	8
ko00982	Drug metabolism - cytochrome P450	7/226	50/9065	0.000218718	0.0116358	0.00980779	Hven02G06140/Hven02G11140/Hven01G11920/Hven10G01160/Hven10G01150/Hven10G01130/Hven10G01120	7
ko05207	Chemical carcinogenesis - receptor activation	10/226	111/9065	0.000434061	0.0192434	0.0162202	Hven04G06600/Hven04G06360/Hven11G00570/Hven13G00690/Hven10G01160/Hven04G06420/Hven10G01150/Hven10G01130/Hven04G06310/Hven10G01120	10
ko04210	Apoptosis	7/226	62/9065	0.000836136	0.0272475	0.0229669	Hven05G05170/Hven15G10280/Hven11G03180/Hven15G10320/Hven06G08800/Hven13G05200/Hven21G09160	7
ko00830	Retinol metabolism	5/226	31/9065	0.00092191	0.0272475	0.0229669	Hven04G06600/Hven04G06360/Hven04G06420/Hven18G06350/Hven04G06310	5
ko05412	Arrhythmogenic right ventricular cardiomyopathy	5/226	31/9065	0.00092191	0.0272475	0.0229669	Hven10G04700/Hven08G08700/Hven11G02870/Hven12G05630/Hven11G10070	5
ko00980	Metabolism of xenobiotics by cytochrome P450	5/226	33/9065	0.00123665	0.0328949	0.027727	Hven11G00570/Hven10G01160/Hven10G01150/Hven10G01130/Hven10G01120	5
ko05418	Fluid shear stress and atherosclerosis	7/226	69/9065	0.00158333	0.0382878	0.0322727	Hven02G07530/Hven15G10280/Hven15G10320/Hven10G01160/Hven10G01150/Hven10G01130/Hven10G01120	7
ko03110	Chaperones and folding catalysts [BR:ko03110]	11/226	160/9065	0.00216608	0.0480149	0.0404716	Hven05G05170/Hven15G10280/Hven08G10260/Hven15G10320/Hven13G05580/Hven08G10250/Hven13G02910/Hven19G13730/Hven13G05200/Hven21G09160/Hven12G00740	11
