# Supplementary material for: Genomic and transcriptomic analyses of Heteropoda venatoria reveal the expansion of P450 family for starvation resistance in spiders
Source: Gigascience. 2025 Mar 21;14:giaf019. doi: 10.1093/gigascience/giaf019 (PMC11927401; doi:10.1093/gigascience/giaf019)
Supplement: giaf019_Supplemental_File [file giaf019_supplemental_file.zip › Supplementary_Table_S8_revisioin2.xlsx]

## Sheet: Autophagy - yeast(ko04138)
Hven01G02030
Hven01G08950
Hven01G11600
Hven02G08580
Hven02G09820
Hven02G12550
Hven02G16320
Hven03G05130
Hven03G05340
Hven04G00390
Hven04G03880
Hven05G01480
Hven05G03080
Hven05G05520
Hven06G04040
Hven06G06910
Hven06G07400
Hven06G08480
Hven07G06610
Hven07G14080
Hven07G14270
Hven07G18760
Hven08G00060
Hven08G02360
Hven08G03710
Hven08G07730
Hven08G09070
Hven09G05260
Hven09G07260
Hven09G10450
Hven09G10990
Hven10G00750
Hven10G01200
Hven10G01210
Hven10G01800
Hven10G04440
Hven10G04690
Hven11G08740
Hven11G09070
Hven11G09630
Hven11G11010
Hven12G04700
Hven12G08070
Hven13G04080
Hven13G13700
Hven13G14200
Hven14G00670
Hven14G06540
Hven14G09290
Hven15G01030
Hven15G03600
Hven16G01240
Hven16G05310
Hven16G06560
Hven17G04430
Hven17G10660
Hven18G04410
Hven18G11650
Hven18G11700
Hven18G11880
Hven19G04200
Hven19G19480
Hven20G00420
Hven20G00650
Hven20G07750
Hven21G00680
Hven21G03900
Hven21G11930
Hven22G05000
Hven22G07740

## Sheet: Lysosome(ko04142)
Hven01G00900
Hven01G00960
Hven01G02030
Hven01G02910
Hven01G05710
Hven01G06730
Hven01G06740
Hven01G06750
Hven01G08210
Hven01G08790
Hven01G08800
Hven01G08810
Hven01G08820
Hven01G09690
Hven01G09960
Hven01G11330
Hven01G12670
Hven01G12680
Hven01G12690
Hven01G15570
Hven01G15620
Hven01G16400
Hven02G04010
Hven02G07750
Hven02G07760
Hven02G07820
Hven02G08220
Hven02G08240
Hven02G08250
Hven02G08270
Hven02G08280
Hven02G08290
Hven02G10900
Hven02G12420
Hven02G12480
Hven02G15610
Hven03G05340
Hven03G05350
Hven03G05410
Hven03G08570
Hven03G08590
Hven04G01110
Hven04G05360
Hven04G05370
Hven04G08090
Hven04G08770
Hven04G09280
Hven04G10600
Hven05G00430
Hven05G01340
Hven05G03260
Hven05G03270
Hven05G03280
Hven05G03290
Hven05G03300
Hven05G03330
Hven05G03340
Hven05G03350
Hven05G05170
Hven05G05180
Hven05G10350
Hven05G13190
Hven05G13470
Hven06G00020
Hven06G08150
Hven06G08160
Hven06G11180
Hven06G11190
Hven06G11850
Hven06G12370
Hven07G02270
Hven07G02760
Hven07G14260
Hven07G18060
Hven08G00920
Hven08G01210
Hven08G04410
Hven08G05100
Hven08G06090
Hven08G08590
Hven08G09610
Hven08G10120
Hven08G10250
Hven08G10260
Hven09G01440
Hven09G04050
Hven09G05590
Hven09G10120
Hven09G10430
Hven09G13100
Hven10G00940
Hven10G04270
Hven10G05710
Hven10G07060
Hven10G09160
Hven11G02900
Hven11G03180
Hven11G09990
Hven11G12150
Hven11G12530
Hven12G02960
Hven12G08390
Hven13G05200
Hven14G04080
Hven14G05660
Hven15G08480
Hven15G08490
Hven15G08500
Hven15G08510
Hven15G08520
Hven15G08600
Hven15G09120
Hven15G10080
Hven15G10100
Hven15G10280
Hven15G10290
Hven15G10300
Hven15G10320
Hven16G01610
Hven16G06600
Hven16G06610
Hven17G09280
Hven18G06400
Hven19G08460
Hven19G08470
Hven19G08480
Hven19G08510
Hven19G08740
Hven19G08760
Hven19G08770
Hven19G13330
Hven19G13340
Hven19G13350
Hven19G18100
Hven19G19960
Hven20G02650
Hven20G07690
Hven21G01870
Hven21G01880
Hven21G02220
Hven21G04970
Hven21G08960
Hven21G09150
Hven21G09160
Hven21G09330
Hven21G10650
Hven22G00470
Hven22G04760
Hven22G04780
Hven22G06000
Hven22G09270

## Sheet: Apoptosis(ko04210)
Hven01G02030
Hven02G07520
Hven03G00110
Hven03G05340
Hven03G08570
Hven03G08590
Hven04G00480
Hven04G02900
Hven04G04100
Hven04G09440
Hven05G02040
Hven05G05170
Hven05G05180
Hven05G09730
Hven05G09760
Hven06G07400
Hven06G08800
Hven06G12370
Hven08G04670
Hven08G09010
Hven09G00160
Hven09G00640
Hven09G14530
Hven10G05630
Hven11G02140
Hven11G03180
Hven11G07280
Hven11G09540
Hven12G03910
Hven12G05770
Hven12G07050
Hven12G07760
Hven12G11390
Hven12G11430
Hven12G11440
Hven13G01210
Hven13G01570
Hven13G05200
Hven13G06170
Hven13G09120
Hven13G11510
Hven14G05170
Hven15G07240
Hven15G10080
Hven15G10100
Hven15G10280
Hven15G10290
Hven15G10300
Hven15G10320
Hven16G03660
Hven16G04320
Hven16G07140
Hven19G04460
Hven19G15000
Hven19G20300
Hven20G00420
Hven20G07610
Hven21G09150
Hven21G09160
Hven21G09180
Hven21G09330
Hven21G09630
